# Supplementary material for: Mycobacterium tuberculosis Reactivates HIV-1 via Exosome-Mediated Resetting of Cellular Redox Potential and Bioenergetics
Source: mBio. 2020 Mar 3;11(2):e03293-19. doi: 10.1128/mBio.03293-19 (PMC7064780; doi:10.1128/mBio.03293-19)
Supplement: TABLE S1 [file mBio.03293-19-st001.xlsx]

## Sheet: Nanostring_genelist
Table S1a. List of genes used for nCounter Gene Expression Assay
Sr. No.	Gene Name	Target sequence
1	ABCF1	GATGTCCTCCCGCCAAGCCATGTTAGAAAATGCATCTGACATCAAGCTGGAGAAGTTCAGCATCTCCGCTCATGGCAAGGAGCTGTTCGTCAATGCAGAC
2	ACTB	TGCAGAAGGAGATCACTGCCCTGGCACCCAGCACAATGAAGATCAAGATCATTGCTCCTCCTGAGCGCAAGTACTCCGTGTGGATCGGCGGCTCCATCCT
3	AHCY	ATCCTTGGCCGGCACTTTGAGCAGATGAAGGATGATGCCATTGTGTGTAACATTGGACACTTTGACGTGGAGATCGATGTCAAGTGGCTCAACGAGAACG
4	AKR1C2	CTGCAGAGGTTCCTAAAAGTAAAGCTCTAGAGGCCGTCAAATTGGCAATAGAAGCCGGGTTCCACCATATTGATTCTGCACATGTTTACAATAATGAGGA
5	ALB	TCTTACCAAAGTCCACACGGAATGCTGCCATGGAGATCTGCTTGAATGTGCTGATGACAGGGCGGACCTTGCCAAGTATATCTGTGAAAATCAAGATTCG
6	ALOX12	TTACAGCCCGGAATGAGCAACTTGACTGGCCCTATGAATATCTGAAGCCCAGCTGCATAGAGAACAGTGTCACCATCTGAGCCCTAGAGTGACTCTACCT
7	AOX1	GCGATAGTCAATTCAGGAATGAGAGTCTTTTTTGGAGAAGGGGATGGCATTATTAGAGAGTTATGCATCTCATATGGAGGCGTTGGTCCAGCCACCATCT
8	APOBEC3G	GAAAAGAGACGGTCCGCGTGCCACCATGAAGATCATGAATTATGACGAATTTCAGCACTGTTGGAGCAAGTTCGTGTACAGCCAAAGAGAGCTATTTGAG
9	APOE	GGGCTGCGTTGCTGGTCACATTCCTGGCAGGATGCCAGGCCAAGGTGGAGCAAGCGGTGGAGACAGAGCCGGAGCCCGAGCTGCGCCAGCAGACCGAGTG
10	ATOX1	GCTGAAGCTGTCTCTCGGGTCCTCAATAAGCTTGGAGGAGTTAAGTATGACATTGACCTGCCCAACAAGAAGGTCTGCATTGAATCTGAGCACAGCATGG
11	B2M	CGGGCATTCCTGAAGCTGACAGCATTCGGGCCGAGATGTCTCGCTCCGTGGCCTTAGCTGTGCTCGCGCTACTCTCTCTTTCTGGCCTGGAGGCTATCCA
12	BAD	AGGGAGGGCTGACCCAGATTCCCTTCCGGTGCGTGTGAAGCCACGGAAGGCTTGGTCCCATCGGAAGTTTTGGGTTTTCCGCCCACAGCCGCCGGAAGTG
13	BAG2	AAGAGTCATTTAATGTCGCTCTACAGTGCATGTTCATCTGAGGTGCCACATGGGCCAGTTGATCAGAAGTTTCAATCCATAGTAATTGGCTGTGCTCTTG
14	BANF1	GGAGGAAAGGGGTTTTGACAAGGCCTATGTTGTCCTTGGCCAGTTTCTGGTGCTAAAGAAAGATGAAGACCTCTTCCGGGAATGGCTGAAAGACACTTGT
15	BAX	TTTTTCCGAGTGGCAGCTGACATGTTTTCTGACGGCAACTTCAACTGGGGCCGGGTTGTCGCCCTTTTCTACTTTGCCAGCAAACTGGTGCTCAAGGCCC
16	BCL2	GTGAAGCAGAAGTCTGGGAATCGATCTGGAAATCCTCCTAATTTTTACTCCCTCTCCCCGCGACTCCTGATTCATTGGGAAGTTTCAAATCAGCTATAAC
17	BHMT	CGCAGCGGGAAGGCTCGCCTAGTCGGTCCGCATCCGTGTCGACCACCTGTCTGGACACCACGAAGATGCCACCCGTTGGGGGCAAAAAGGCCAAGAAGGG
18	BNIP3	AGGGGGCATATTCTCTGCAGAATTTCTGAAAGTTTTCCTTCCATCTCTGCTGCTCTCTCATTTGCTGGCCATCGGATTGGGGATCTATATTGGAAGGCGT
19	BTRC	ACACCTACATCTCCAGATAAATAACCATACACTGACCTCATACTTGCCCAGGACCCATTAAAGTTGCGGTATTTAACGTATCTGCCAATACCAGGATGAG
20	CASP3	ACTCCACAGCACCTGGTTATTATTCTTGGCGAAATTCAAAGGATGGCTCCTGGTTCATCCAGTCGCTTTGTGCCATGCTGAAACAGTATGCCGACAAGCT
21	CASP8	AGATGGACTTCAGCAGAAATCTTTATGATATTGGGGAACAACTGGACAGTGAAGATCTGGCCTCCCTCAAGTTCCTGAGCCTGGACTACATTCCGCAAAG
22	CAT	ATGCTTCAGGGCCGCCTTTTTGCCTATCCTGACACTCACCGCCATCGCCTGGGACCCAATTATCTTCATATACCTGTGAACTGTCCCTACCGTGCTCGAG
23	CBS	GCGGGAGCGTGAAGGACCGCATCAGCCTGCGGATGATTGAGGATGCTGAGCGCGACGGGACGCTGAAGCCCGGGGACACGATTATCGAGCCGACATCCGG
24	CBX5	TATGAAGAGAGACTGACATGGCATGCATATCCTGAGGATGCGGAAAACAAAGAGAAAGAAACAGCAAAGAGCTAAAGGAGGGGATGGTCTCTGTCATTTC
25	CCL2	GAGGAACCGAGAGGCTGAGACTAACCCAGAAACATCCAATTCTCAAACTGAAGCTCGCACTCTCGCCTCCAGCATGAAAGTCTCTGCCGCCCTTCTGTGC
26	CCL3	CTGTGTAGGCAGTCATGGCACCAAAGCCACCAGACTGACAAATGTGTATCGGATGCTTTTGTTCAGGGCTGTGATCGGCCTGGGGAAATAATAAAGATGC
27	CCL4	GAAGCTTCCTCGCAACTTTGTGGTAGATTACTATGAGACCAGCAGCCTCTGCTCCCAGCCAGCTGTGGTATTCCAAACCAAAAGAAGCAAGCAAGTCTGT
28	CCL5	AGTGTGTGCCAACCCAGAGAAGAAATGGGTTCGGGAGTACATCAACTCTTTGGAGATGAGCTAGGATGGAGAGTCCTTGAACCTGAACTTACACAAATTT
29	CCL8	AAGGAGAGATGGGTCAGGGATTCCATGAAGCATCTGGACCAAATATTTCAAAATCTGAAGCCATGAGCCTTCATACATGGACTGAGAGTCAGAGCTTGAA
30	CCNT1	GCACAAGACTCACCCATCTAATCATCATCATCATCATAATCACCACTCACACAAGCACTCTCATTCCCAACTTCCAGTTGGTACTGGGAACAAACGTCCT
31	CCR2	TCTGATCTGCTTTTTCTTATTACTCTCCCATTGTGGGCTCACTCTGCTGCAAATGAGTGGGTCTTTGGGAATGCAATGTGCAAATTATTCACAGGGCTGT
32	CCR3	CAGTGCTCTTTACCCAGAGGATACAGTATATAGCTGGAGGCATTTCCACACTCTGAGAATGACCATCTTCTGTCTCGTTCTCCCTCTGCTCGTTATGGCC
33	CCR4	TCCCTTCCTGGCTTTCTGTTCAGCACTTGTTATACTGAGCGCAACCATACCTACTGCAAAACCAAGTACTCTCTCAACTCCACGACGTGGAAGGTTCTCA
34	CCR5	TAGGAACATACTTCAGCTCACACATGAGATCTAGGTGAGGATTGATTACCTAGTAGTCATTTCATGGGTTGTTGGGAGGATTCTATGAGGCAACCACAGG
35	CCS	GGGTCCAGAATGGCTTCGGATTCGGGGAACCAGGGGACCCTCTGCACGTTGGAGTTCGCGGTGCAGATGACCTGTCAGAGCTGTGTGGACGCGGTGCGCA
36	CD209	TAGAGCTTGTTTTTCTGGCCCATCCTTGGAGCTTTATGAGTGAGCTGGTGTGGGATGCCTTTGGGGGTGGACTTGTGTTCCAAGAATCCACTCTCTCTTC
37	CD247	TGGCAGGACAGGAAAAACCCGTCAATGTACTAGGATACTGCTGCGTCATTACAGGGCACAGGCCATGGATGGAAAACGCTCTCTGCTCTGCTTTTTTTCT
38	CD4	TGGCAGGCGGAGAGGGCTTCCTCCTCCAAGTCTTGGATCACCTTTGACCTGAAGAACAAGGAAGTGTCTGTAAAACGGGTTACCCAGGACCCTAAGCTCC
39	CD44	ACACCATGGACAAGTTTTGGTGGCACGCAGCCTGGGGACTCTGCCTCGTGCCGCTGAGCCTGGCGCAGATCGATTTGAATATAACCTGCCGCTTTGCAGG
40	CD69	AGGACATGAACTTTCTAAAACGATACGCAGGTAGAGAGGAACACTGGGTTGGACTGAAAAAGGAACCTGGTCACCCATGGAAGTGGTCAAATGGCAAAGA
41	CD74	TTCAGCCCCCAGCCCCTCCCCCATCTCCCACCCTGTACCTCATCCCATGAGACCCTGGTGCCTGGCTCTTTCGTCACCCTTGGACAAGACAAACCAAGTC
42	CDK7	CTGAGGAACAGTGGCCGGACATGTGTAGTCTTCCAGATTATGTGACATTTAAGAGTTTCCCTGGAATACCTTTGCATCACATCTTCAGTGCAGCAGGAGA
43	CDK9	GGTGTTCGACTTCTGCGAGCATGACCTTGCTGGGCTGTTGAGCAATGTTTTGGTCAAGTTCACGCTGTCTGAGATCAAGAGGGTGATGCAGATGCTGCTT
44	CDKN1A	CATGTGTCCTGGTTCCCGTTTCTCCACCTAGACTGTAAACCTCTCGAGGGCAGGGACCACACCCTGTACTGTTCTGTGTCTTTCACAGCTCCTCCCACAA
45	CDO1	TGAATAATAGAGGAACTTACGGCACTCTGCCATTTGTTAATGAAAGGAAGTGCAGAGGATTTAGAAAAGTACATGATCCCCAGACCACAACAAACCAAAA
46	CEBPB	CAACCGCACATGCAGATGGGGCTCCCGCCCGTGGTGTTATTTAAAGAAGAAACGTCTATGTGTACAGATGAATGATAAACTCTCTGCTTCTCCCTCTGCC
47	COPS6	CAGATTTTTATGATCAATGCAACGACGTGGGGCTCATGGCCTACCTCGGCACCATCACCAAAACGTGCAACACCATGAACCAGTTTGTGAACAAGTTCAA
48	CR2	GGTGTCAAGCAAATAATATGTGGGGGCCGACACGACTACCAACCTGTGTAAGTGTTTTCCCTCTCGAGTGTCCAGCACTTCCTATGATCCACAATGGACA
49	CSAD	CTGCACTGACCTGTGCTGATATGGACTTCCTCCTCAACGAGCTGGAGCGGCTAGGCCAGGACCTGTGAGCCTTCTCTGTCTTGCTGCCGGCCTTGATACC
50	CTH	CCTCTGCAATCGAGGTCTGAAGACTCTACATGTCCGAATGGAAAAGCATTTCAAAAACGGAATGGCAGTTGCCCAGTTCCTGGAATCTAATCCTTGGGTA
51	CX3CL1	CCCCGGAGCTGTGGTAGTAATTCATATGTCCTGGTGCCCGTGTGAACTCCTCTGGCCTGTGTCTAGTTGTTTGATTCAGACAGCTGCCTGGGATCCCTCA
52	CXCL12	CCGCCCGCCCGCCCGCCCGCGCCATGAACGCCAAGGTCGTGGTCGTGCTGGTCCTCGTGCTGACCGCGCTCTGCCTCAGCGACGGGAAGCCCGTCAGCCT
53	CXCL8	ACAGCAGAGCACACAAGCTTCTAGGACAAGAGCCAGGAAGAAACCACCGGAAGGAACCATCTCACTGTGTGTAAACATGACTTCCAAGCTGGCCGTGGCT
54	CXCR4	ATTGATGTGTGTCTAGGCAGGACCTGTGGCCAAGTTCTTAGTTGCTGTATGTCTCGTGGTAGGACTGTAGAAAAGGGAACTGAACATTCCAGAGCGTGTA
55	CYBB	TTTGAAGCATGAAAAAAGAGGGTTGGAGGTGGAGAATTAACCTCCTGCCATGACTCTGGCTCATCTAGTCCTGCTCCTTGTGCTATAAAATAAATGCAGA
56	CYGB	AAGCACAAGGTGGAACCGGTGTACTTCAAGATCCTCTCTGGGGTCATTCTGGAGGTGGTCGCCGAGGAATTTGCCAGTGACTTCCCACCTGAGACGCAGA
57	DHCR24	CAGAGCCCAGCAAGCTGAATAGCATTGGCAATTACTACAAGCCGTGGTTCTTTAAGCATGTGGAGAACTATCTGAAGACAAACCGAGAGGGCCTGGAGTA
58	DUOX1	TGAGCCCACACCTCACCTCTGTTCTTCCTATTTCTGGCTGCCTCAGCCTTCTCTGATTTCCCACCTCCCAACCTTGTTCCAGGTGGCCATAGTCAGTCAC
59	DUOX2	AGGCACATCGTGTGTGTGGCAATCTTCTCGGCCATCTGTGTTGGCGTGTTTGCAGATCGTGCTTACTACTATGGCTTTGCCTCGCCACCCTCGGACATTG
60	DUSP1	TCAAGAATGCTGGAGGAAGGGTGTTTGTCCACTGCCAGGCAGGCATTTCCCGGTCAGCCACCATCTGCCTTGCTTACCTTATGAGGACTAATCGAGTCAA
61	ELANE	ACTTCTGCGGCGCCACCCTGATTGCGCCCAACTTCGTCATGTCGGCCGCGCACTGCGTGGCGAATGTAAACGTCCGCGCGGTGCGGGTGGTCCTGGGAGC
62	EP300	CCAGCCAGGCCCAACAGAGCAGTCCTGGATTAGGTTTGATAAATAGCATGGTCAAAAGCCCAATGACACAGGCAGGCTTGACTTCTCCCAACATGGGGAT
63	EPHX2	AGGAAGTGCTCCGAGACCGCTAAAGTCTGCCTCCCCAAGAATTTCTCCATAAAAGAAATCTTTGACAAGGCGATTTCAGCCAGAAAGATCAACCGCCCCA
64	EPX	GACAGGTTCTGGTGGCAGAAACGAGGTGTTTTCACCAAAAGACAGCGCAAGGCCCTGAGCAGAATTTCCTTGTCTCGAATTATATGTGACAATACCGGTA
65	ETHE1	GAGGACTCTGAACCCTCGGCTCACCCTCAGCTGTGAGGAGTTTGTCAAAATCATGGGCAACCTGAACTTGCCTAAACCTCAGCAGATAGACTTTGCTGTT
66	FCAR	TGCTGAGATTATAGGCATGAGCCACCACGCCTGGCCAGATGCATGTTCAAACCAATCAAATGGTGTTTTCTTATGCAGGACTGATCGATTTGCACCCACC
67	FHL2	CATTGCAACGAATCTCTCTTTGGCAAGAAGTACATCCTGCGGGAGGAGAGCCCCTACTGCGTGGTGTGCTTTGAGACCCTGTTCGCCAACACCTGCGAGG
68	FOS	ACTCAAGTCCTTACCTCTTCCGGAGATGTAGCAAAACGCATGGAGTGTGTATTGTTCCCAGTGACACTTCAGAGAGCTGGTAGTTAGTAGCATGTTGAGC
69	FOXM1	CAATTCGCCATCAACAGCACTGAGAGGAAGCGCATGACTTTGAAAGACATCTATACGTGGATTGAGGACCACTTTCCCTACTTTAAGCACATTGCCAAGC
70	FTH1	CCAAATACTTTCTTCACCAATCTCATGAGGAGAGGGAACATGCTGAGAAACTGATGAAGCTGCAGAACCAACGAGGTGGCCGAATCTTCCTTCAGGATAT
71	GADD45A	GTTACTCCCTACACTGATGCAAGGATTACAGAAACTGATGCCAAGGGGCTGAGTGAGTTCAACTACATGTTCTGGGGGCCCGGAGATAGATGACTTTGCA
72	GCLC	CTCAAGTGGGGCGATGAGGTGGAATACATGTTGGTATCTTTTGATCATGAAAATAAAAAAGTCCGGTTGGTCCTGTCTGGGGAGAAAGTTCTTGAAACTC
73	GCLM	TCATCATCAACTAGAAGTGCAGTTGACATGGCCTGTTCAGTCCTTGGAGTTGCACAGCTGGATTCTGTGATCATTGCTTCACCTCCTATTGAAGATGGAG
74	GGT1	CATGAATGCCCACAGCATGGGCATCGGGGGTGGCCTCTTCCTCACCATCTACAACAGCACCACACGAAAAGCTGAGGTCATCAACGCCCGCGAGGTGGCC
75	GLA	GCTGCTCCTTTATTCATGTCTAATGACCTCCGACACATCAGCCCTCAAGCCAAAGCTCTCCTTCAGGATAAGGACGTAATTGCCATCAATCAGGACCCCT
76	GNMT	GCTTGAGTAAGTTCCGGCTCTCCTACTACCCACACTGTCTGGCATCCTTCACGGAGCTGCTCCAAGCAGCCTTCGGAGGTAAGTGCCAGCACAGCGTCCT
77	GOT1	GTCCTCACCAACCTGGGAGAATCACAATGCTGTGTTTTCCGCTGCTGGTTTTAAAGACATTCGGTCCTATCGCTACTGGGATGCAGAGAAGAGAGGATTG
78	GOT2	GGAGAGTAGGAAACTGTACTTTATCTCGGCATCCTCTTGAATGATAGTGCAAGTTTCTCCAGTTGGGATGTTGTCTCTGCCCGGTTGGACCTCCTCCCTT
79	GPX1	GGTTTTCATCTATGAGGGTGTTTCCTCTAAACCTACGAGGGAGGAACACCTGATCTTACAGAAAATACCACCTCGAGATGGGTGCTGGTCCTGTTGATCC
80	GPX2	CCTCTGGTTGGTGATTCAACTTGGGCTCCAAGACTTGGGTAAGCTCTGGGCCTTCACAGAATGATGGCACCTTCCTAAACCCTCATGGGTGGTGTCTGAG
81	GPX3	GTCCAATTGTTCTGCTCTAACTGATACCTCAACCTTGGGGCCAGCATCTCCCACTGCCTCCAAATATTAGTAACTATGACTGACGTCCCCAGAAGTTTCT
82	GPX4	CAGGGAGTAACGAAGAGATCAAAGAGTTCGCCGCGGGCTACAACGTCAAATTCGATATGTTCAGCAAGATCTGCGTGAACGGGGACGACGCCCACCCGCT
83	GPX5	CATCCTGAAGAACATTCCTAGACATTCTGACTCTTCCATCTCTCTCTACCCTGGAGGTGTAGAAATAGCAATGGGGTCACAGTCACACAATTTAGGTTCC
84	GSR	ATGCAGGGACTTGGGTGTGATGAAATGCTGCAGGGTTTTGCTGTTGCAGTGAAGATGGGAGCAACGAAGGCAGACTTTGACAACACAGTCGCCATTCACC
85	GSS	CAACCAGGCCACGGGACCTTCTATCCTCTGTATTTGTCATTCCTCTCCTAGCCCTCCTGAGGGGTATCCTCCTAAAGACCTCCAAAGTTTTTATGGAAGG
86	GSTP1	TTTTGAGACCCTGCTGTCCCAGAACCAGGGAGGCAAGACCTTCATTGTGGGAGACCAGATCTCCTTCGCTGACTACAACCTGCTGGACTTGCTGCTGATC
87	GSTZ1	CGTAACACCACGGGGAAGGCTGTGTGCCTTTTCTCATCCGCTTTTGTTGTGTGTGACTCCAAAGAATGCCCGCGCTGAAATTTGGCGTGAATTAAACTGA
88	GUSB	CCGATTTCATGACTGAACAGTCACCGACGAGAGTGCTGGGGAATAAAAAGGGGATCTTCACTCGGCAGAGACAACCAAAAAGTGCAGCGTTCCTTTTGCG
89	HMOX1	TGTTGTTTTTATAGCAGGGTTGGGGTGGTTTTTGAGCCATGCGTGGGTGGGGAGGGAGGTGTTTAACGGCACTGTGGCCTTGGTCTAACTTTTGTGTGAA
90	HPRT1	TGTGATGAAGGAGATGGGAGGCCATCACATTGTAGCCCTCTGTGTGCTCAAGGGGGGCTATAAATTCTTTGCTGACCTGCTGGATTACATCAAAGCACTG
91	HSP90AA1	CTTGACCAATGACTGGGAAGATCACTTGGCAGTGAAGCATTTTTCAGTTGAAGGACAGTTGGAATTCAGAGCCCTTCTATTTGTCCCACGACGTGCTCCT
92	HSP90AB1	AGCCAATATGGAGCGGATCATGAAAGCCCAGGCACTTCGGGACAACTCCACCATGGGCTATATGATGGCCAAAAAGCACCTGGAGATCAACCCTGACCAC
93	HSPA1A	GCTTCCCAGAGCGAACCTGTGCGGCTGCAGGCACCGGCGCGTCGAGTTTCCGGCGTCCGGAAGGACCGAGCTCTTCTCGCGGATCCAGTGTTCCGTTTCC
94	HTATSF1	CTTTGATAGGCACCCAGATGGTGTGGCCTCTGTGTCCTTTCGGGATCCAGAGGAAGCTGATTATTGTATTCAGACTCTCGATGGAAGATGGTTTGGTGGC
95	IFNA1	ATCCCTCTCTTTATCAACAAACTTGCAAGAAAGATTAAGGAGGAAGGAATAACATCTGGTCCAACATGAAAACAATTCTTATTGACTCATACACCAGGTC
96	IFNB1	ACAGACTTACAGGTTACCTCCGAAACTGAAGATCTCCTAGCCTGTGCCTCTGGGACTGGACAATTGCTTCAAGCATTCTTCAACCAGCAGATGCTGTTTA
97	IFNG	ATACTATCCAGTTACTGCCGGTTTGAAAATATGCCTGCAATCTGAGCCAGTGCTTTAATGGCATGTCAGACAGAACTTGAATGTGTCAGGTGACCCTGAT
98	IL10	AAGGATCAGCTGGACAACTTGTTGTTAAAGGAGTCCTTGCTGGAGGACTTTAAGGGTTACCTGGGTTGCCAAGCCTTGTCTGAGATGATCCAGTTTTACC
99	IL12B	GCAAGGCTGCAAGTACATCAGTTTTATGACAATCAGGAAGAATGCAGTGTTCTGATACCAGTGCCATCATACACTTGTGATGGATGGGAACGCAAGAGAT
100	IL16	TCCTGTGAGACGAAGCTACTTGACGAAAAGACCAGCAAACTCTATTCTATCAGCAGCCAAGTGTCATCGGCTGTCATGAAATCCTTGCTGTGCCTTCCAT
101	IL1B	GGGACCAAAGGCGGCCAGGATATAACTGACTTCACCATGCAATTTGTGTCTTCCTAAAGAGAGCTGTACCCAGAGAGTCCTGTGCTGAATGTGGACTCAA
102	IL2	AGGATGCAACTCCTGTCTTGCATTGCACTAAGTCTTGCACTTGTCACAAACAGTGCACCTACTTCAAGTTCTACAAAGAAAACACAGCTACAACTGGAGC
103	IRF1	CTGTGCGAGTGTACCGGATGCTTCCACCTCTCACCAAGAACCAGAGAAAAGAAAGAAAGTCGAAGTCCAGCCGAGATGCTAAGAGCAAGGCCAAGAGGAA
104	IRF2	AGGCAGCACTAGCGACATTGCAGTCTGCTTCTGCACCTTATCTTAAAGCACTTACAGATAGGCCTTCTTGTGATCTTGCTCTATCTCACAGCACACTCAG
105	KLRD1	CAATTTTACTGGATTGGACTCTCTTACAGTGAGGAGCACACCGCCTGGTTGTGGGAGAATGGCTCTGCACTCTCCCAGTATCTATTTCCATCATTTGAAA
106	KRT1	TGCAGCAGGTAGATACCTCCACTAGAACCCATAATTTAGAGCCCTACTTTGAGTCATTCATCAACAATCTCCGAAGGAGAGTGGACCAACTGAAGAGTGA
107	LDHA	AACTTCCTGGCTCCTTCACTGAACATGCCTAGTCCAACATTTTTTCCCAGTGAGTCACATCCTGGGATCCAGTGTATAAATCCAATATCATGTCTTGTGC
108	LHPP	ACCATACCTGCTCATCCATGACGGAGTCCGCTCAGAATTTGATCAGATCGACACATCCAACCCAAACTGTGTGGTAATTGCAGACGCAGGAGAAAGCTTT
109	LPO	CTGCTGGCCAAGAAATCCAAGCTGATGAAACAGAATAAAATGATGACTGGAGAGCTGCGCAACAAGCTTTTCCAGCCAACTCACAGGATCCATGGCTTTG
110	LTBR	GTGCTGCCTGGGCCCTCGAGTGTACACACTGCGAGCTACTTTCTGACTGCCCGCCTGGCACTGAAGCCGAGCTCAAAGATGAAGTTGGGAAGGGTAACAA
111	MAP3K5	TTTAGGAAAAGGCACTTATGGGATAGTCTACGCAGGTCGGGACTTGAGCAACCAAGTCAGAATTGCTATTAAGGAAATCCCAGAGAGAGACAGCAGATAC
112	MAT1A	GGGGATTAACCCACTAGCTCTTGTTGAGCCGTGGGCAATTGTCTGAAAAGTGAAGACAGAACCACAGGGCTATTTTGTTTGCTTCATGTGTCCCAGAAGA
113	MAT2A	AAGCAGTTGTGCCTGCGAAATACCTTGATGAGGATACAATCTACCACCTACAGCCAAGTGGCAGATTTGTTATTGGTGGGCCTCAGGGTGATGCTGGTTT
114	MB	CAAGAGAGAGCGGGGTCTGATCTCGTGTAGCCATATAGAGTTTGCTTCTGAGTGTCTGCTTTGTTTAGTAGAGGTGGGCAGGAGGAGCTGAGGGGCTGGG
115	MBL2	TGGACTTGTCTTTTGGTGGACATGGTGCACTAATTTCACTACCTATCCAGGAGTGGAACTGGTAGAGGATGAGGAAAGCATGTATTCAGCTTTAGTAGAT
116	MPO	AGACCTGCTGGAGAGGAAGCTGCGGTCCCTGTGGCGAAGGCCATTCAATGTCACTGATGTGCTGACGCCCGCCCAGCTGAATGTGTTGTCCAAGTCAAGC
117	MPST	CGCGACGCGCGACGCGAGTTCGAGGAGCGCCACATCCCGGGCGCCGCTTTCTTCGACATCGACCAGTGCAGCGACCGCACCTCGCCCTACGACCACATGC
118	MPV17	TGGTACAAGGTTTTGGATCGGTTCATCCCTGGCACCACCAAAGTGGATGCACTGAAGAAGATGTTGTTGGATCAGGGGGGCTTTGCCCCGTGTTTTCTAG
119	MSRA	TGCAGAAGTCGTCCGAGTGGTGTACCAGCCAGAACACATGAGTTTTGAGGAACTGCTCAAGGTCTTCTGGGAGAATCACGACCCGACCCAAGGTATGCGC
120	MT3	CACTAGCCAAGCCGCGCGTCCAGTTGCTTGGAGAAGCCCGTTCACCGCCTCCAGCTGCTGCTCTCCTCGACATGGACCCTGAGACCTGCCCCTGCCCTTC
121	MTR	TGAGTGAACTACAGCTATACCTCACAATAAGAATGAATCTCAGAAAATATTAAGGAAAAAAGCAAGTTTGAAGAGACCACATGGGGCGTACTATTTTTAT
122	NCF1	TGAGCCTGCCCACCAAGATCTCCCGCTGTCCCCACCTCCTCGACTTCTTCAAGGTGCGCCCTGATGACCTCAAGCTCCCCACGGACAACCAGACAAAAAA
123	NCF2	GCTCACCGTGTGCTATTTGGGTTTGTGCCTGAGACAAAAGAAGAGCTCCAGGTCATGCCAGGGAACATTGTCTTTGTCTTGAAGAAGGGCAATGATAACT
124	NCOA7	TCAGGATCTGGAGGTGTGGGCATTTGATTGAAATTCAGACTGCCTTAAAATATAACATTAAAAAGACTGGGTTCGATCAGCCCTCCTAAAGCTGGCTGGA
125	NFATC1	CGAATTCTCTGGTGGTTGAGATCCCGCCATTTCGGAATCAGAGGATAACCAGCCCCGTTCACGTCAGTTTCTACGTCTGCAACGGGAAGAGAAAGCGAAG
126	NFKBIA	GGATGAGGAGAGCTATGACACAGAGTCAGAGTTCACGGAGTTCACAGAGGACGAGCTGCCCTATGATGACTGTGTGTTTGGAGGCCAGCGTCTGACGTTA
127	NOS2	CCCCAGCGGAGTGATGGCAAGCACGACTTCCGGGTGTGGAATGCTCAGCTCATCCGCTATGCTGGCTACCAGATGCCAGATGGCAGCATCAGAGGGGACC
128	NOX4	ATAGCAAAATATAACAGAGGAAAAACAGTTGGTGTTTTCTGTTGTGGACCCAATTCACTATCCAAGACTCTTCATAAACTGAGTAACCAGAACAACTCAT
129	NOX5	AGCTCCATAAGGTGGACTTTATCTGGATCAACAGAGACCAGCGGTCTTTCGAGTGGTTTGTGAGCCTGCTGACTAAACTGGAGATGGACCAGGCCGAGGA
130	NQO1	CCGAATTCAAATCCTGGAAGGATGGAAGAAACGCCTGGAGAATATTTGGGATGAGACACCACTGTATTTTGCTCCAAGCAGCCTCTTTGACCTAAACTTC
131	NUDT1	TGTGGCCCGACGACAGCTACTGGTTTCCACTCCTGCTTCAGAAGAAGAAATTCCACGGGTACTTCAAGTTCCAGGGTCAGGACACCATCCTGGACTACAC
132	PDLIM1	GGATCCCAACAAGCCCTCAGGATTCAGAAGTGTTAAAGCTCCTGTCACTAAAGTGGCTGCGTCGATTGGAAATGCTCAGAAGTTGCCTATGTGTGACAAA
133	POLR1B	GGAGAACTCGGCCTTAGAATACTTTGGTGAGATGTTAAAGGCTGCTGGCTACAATTTCTATGGCACCGAGAGGTTATATAGTGGCATCAGTGGGCTAGAA
134	PPIA	GGAATATTGAAAATGTAGGCAGCAACTGGGCATGGTGGCTCACTGTCTGTAATGTATTACCTGAGGCAGAAGACCACCT
135	PRDX1	GACCCATGAACATTCCTTTGGTATCAGACCCGAAGCGCACCATTGCTCAGGATTATGGGGTCTTAAAGGCTGATGAAGGCATCTCGTTCAGGGGCCTTTT
136	PRDX2	GTCGGACTACAAAGGGAAGTACGTGGTCCTCTTTTTCTACCCTCTGGACTTCACTTTTGTGTGCCCCACCGAGATCATCGCGTTCAGCAACCGTGCAGAG
137	PRDX3	CATGGTTAGTTGCTAGTACAAGGAATCCTTTATTGGTAACATCTTGGTGGCTGGCTAGCTAGTTTCTACAGAACATAATTTGCCTCTATAGAAGGCTATT
138	PRDX4	AGGAGGACTTGGGCCAATAAGGATTCCACTTCTTTCAGATTTGACCCATCAGATCTCAAAGGACTATGGTGTATACCTAGAGGACTCAGGCCACACTCTT
139	PRDX5	GGAAGGAGACAGACTTATTACTAGATGATTCGCTGGTGTCCATCTTTGGGAATCGACGTCTCAAGAGGTTCTCCATGGTGGTACAGGATGGCATAGTGAA
140	PRDX6	GTGATAAGTTTCTATCAAAATGGGGAGATTGCAGAAAAGGCTTCCCTTGGCTCCCAAGGAGGTGTAGCAGGTGTGAGCAATATTAGTGCCATGTGCCTTT
141	PRNP	GCATGAGCTCTGTGTGTACCGAGAACTGGGGTGATGTTTTACTTTTCACAGTATGGGCTACACAGCAGCTGTTCAACAAGAGTAAATATTGTCACAACAC
142	PTGR1	TGATAATGTAGGTGGAGAGTTTTCAAACACTGTTATCGGCCAGATGAAGAAATTTGGAAGGATTGCCATATGTGGAGCCATCTCTACATATAACAGAACC
143	PTGS1	ACCCCCAAGGCACCAACCTCATGTTTGCCTTCTTTGCACAACACTTCACCCACCAGTTCTTCAAAACTTCTGGCAAGATGGGTCCTGGCTTCACCAAGGC
144	PTGS2	GCTACAAAAGCTGGGAAGCCTTCTCTAACCTCTCCTATTATACTAGAGCCCTTCCTCCTGTGCCTGATGATTGCCCGACTCCCTTGGGTGTCAAAGGTAA
145	PTK2B	CCAGTAGATGTGGAAAAGGAGGACGTGCGTATCCTCAAGGTCTGCTTCTATAGCAACAGCTTCAATCCTGGGAAAAACTTCAAACTGGTCAAATGCACTG
146	RBL2	GAATCTCCACACCACTAACTGGTGTTAGGTACATTAAGGAGAATAGCCCTTGTGTGACTCCAGTTTCTACAGCTACGCATAGCTTGAGTCGTCTTCACAC
147	RNF7	TTCAGAGCCCTGGTGGATCTTGTAATCCAGTGCCCTACAAAGGCTAGAACACTACAGGGGATGAATTCTTCAAATAGGAGCCGATGGATCTGTGGTCCTT
148	RPLP0	CGAAATGTTTCATTGTGGGAGCAGACAATGTGGGCTCCAAGCAGATGCAGCAGATCCGCATGTCCCTTCGCGGGAAGGCTGTGGTGCTGATGGGCAAGAA
149	SEPP1	GGAGCATAAGAGATCAAGATCCAATGCTAAACTCCAATGGTTCAGTGACTGTGGTTGCTCTTCTTCAAGCCAGCTGATACCTGTGCATACTGCAGGCATC
150	VIMP	GAAATGCAAAGAAGCCCCAGGAGGAAGACAGTCCTGGGCCTTCCACTTCATCTGTCCTGAAACGGAAATCGGACAGAAAGCCTTTGCGGGGAGGAGGTTA
151	SELL	CTAACTCCAGTGAAGTAATGGGGTCCTGCTCAAGTTGAAAGAGTCCTATTTGCACTGTAGCCTCGCCGTCTGTGAATTGGACCATCCTATTTAACTGGCT
152	SERPINA1	TCACTGTCAACTTCGGGGACACCGAAGAGGCCAAGAAACAGATCAACGATTACGTGGAGAAGGGTACTCAAGGGAAAATTGTGGATTTGGTCAAGGAGCT
153	SERPINC1	TCAAGGCCAACAGGCCTTTCCTGGTTTTTATAAGAGAAGTTCCTCTGAACACTATTATCTTCATGGGCAGAGTAGCCAACCCTTGTGTTAAGTAAAATGT
154	SFTPD	AAAGTGGGCTTCCAGATGTTGCTTCTCTGAGGCAGCAGGTTGAGGCCTTACAGGGACAAGTACAGCACCTCCAGGCTGCTTTCTCTCAGTATAAGAAAGT
155	SIRT2	CTATGACAACCTAGAGAAGTACCATCTTCCCTACCCAGAGGCCATCTTTGAGATCAGCTATTTCAAGAAACATCCGGAACCCTTCTTCGCCCTCGCCAAG
156	SLC7A11	TCCATTACCAGCTTTTGTACGAGTCTGGGTGGAACTCCTCATAATACGCCCTGCAGCTACTGCTGTGATATCCCTGGCATTTGGACGCTACATTCTGGAA
157	SLPI	TTTCTGTGAGATGGATGGCCAGTGCAAGCGTGACTTGAAGTGTTGCATGGGCATGTGTGGGAAATCCTGCGTTTCCCCTGTGAAAGCTTGATTCCTGCCA
158	SMARCB1	AGAAGGAGAACTCACCAGAGAAGTTTGCCCTGAAGCTGTGCTCGGAGCTGGGGTTGGGCGGGGAGTTTGTCACCACCATCGCATACAGCATCCGGGGACA
159	SOD1	GCCTATAAAGTAGTCGCGGAGACGGGGTGCTGGTTTGCGTCGTAGTCTCCTGCAGCGTCTGGGGTTTCCGTTGCAGTCCTCGGAACCAGGACCTCGGCGT
160	SOD2	TTTGGGGTATCTGGGCTCCAGGCAGAAGCACAGCCTCCCCGACCTGCCCTACGACTACGGCGCCCTGGAACCTCACATCAACGCGCAGATCATGCAGCTG
161	SOD3	GGTGCAGCTCTCTTTTCAGGAGAGAAAGCTCTCTTGGAGGAGCTGGAAAGGTGCCCGACTCCAGCCATGCTGGCGCTACTGTGTTCCTGCCTGCTCCTGG
162	SPINK1	GACGTGGTAAGTGCGGTGCAGTTTTCAACTGACCTCTGGACGCAGAACTTCAGCCATGAAGGTAACAGGCATCTTTCTTCTCAGTGCCTTGGCCCTGTTG
163	SQRDL	AAAGAGTTCCTTGATGGGTAATGGTGACCAAATGCCTCCCTTTTCAGTACCTTTGAACAGCAACCATGTGGGCTACTCATGATGGGCTTGATTCTTTGGG
164	SQSTM1	GGGCCAGTTTCTCTGCCTTCTTCCAGGATCAGGGGTTAGGGTGCAAGAAGCCATTTAGGGCAGCAAAACAAGTGACATGAAGGGAGGGTCCCTGTGTGTG
165	SRXN1	AAGAGAGTGAGAGTAGAAGCTGAAAGACTTCTTGAGTTCTTGGCCTGGAACTGGGACTAGGACAGTGTCACTTCTGCTAAGTTCTTTTGGTCAGAGCAAA
166	STAT1	ACAGTGGTTAGAAAAGCAAGACTGGGAGCACGCTGCCAATGATGTTTCATTTGCCACCATCCGTTTTCATGACCTCCTGTCACAGCTGGATGATCAATAT
167	STAT3	AAAGAAGGAGGCGTCACTTTCACTTGGGTGGAGAAGGACATCAGCGGTAAGACCCAGATCCAGTCCGTGGAACCATACACAAAGCAGCAGCTGAACAACA
168	SUOX	GGCGGGATTACAAAGGCTTCTCTCCATCTGTGGACTGGGAGACTGTAGATTTTGACTCTGCTCCATCCATTCAGGAACTTCCTGTCCAGTCGGCCATCAC
169	TGFB1	TATATGTTCTTCAACACATCAGAGCTCCGAGAAGCGGTACCTGAACCCGTGTTGCTCTCCCGGGCAGAGCTGCGTCTGCTGAGGCTCAAGTTAAAAGTGG
170	TNF	AGCAACAAGACCACCACTTCGAAACCTGGGATTCAGGAATGTGTGGCCTGCACAGTGAAGTGCTGGCAACCACTAAGAATTCAAACTGGGGCCTCCAGAA
171	TNFRSF1B	CCCAGCTGAAGGGAGCACTGGCGACTTCGCTCTTCCAGTTGGACTGATTGTGGGTGTGACAGCCTTGGGTCTACTAATAATAGGAGTGGTGAACTGTGTC
172	TNFSF10	GGGGGGACCCAGCCTGGGACAGACCTGCGTGCTGATCGTGATCTTCACAGTGCTCCTGCAGTCTCTCTGTGTGGCTGTAACTTACGTGTACTTTACCAAC
173	TPO	CTCCAGCTCAGCTTCTGTCTTTTTCCAAACTTCCTGAGCCAACAAGCGGAGTGATTGCCCGAGCAGCAGAGATAATGGAAACATCAATACAAGCGATGAA
174	TRAPPC6A	CCTGCGCGGCGCCCTCTATACCCTGGGCATTGAGAGCGTGGTCACCGCCTCCGTGGCAGCCCTGCCCGTCTGTAAGTTCCAGGTGGTGATTCCGAAATCC
175	TRIM5	GAAAGCTTCCTGGAAGACTCAAATACAGTATGACAAAACCAACGTCTTGGCAGATTTTGAGCAACTGAGAGACATCCTGGACTGGGAGGAGAGCAATGAG
176	TST	CCTCTTAGGTGAAGGAGATGACATGTTTTTAGAATTGCTGTGCAAGGCTCACCCTCTCTCTGTCAACACTGGAATAAACTTTGCCTTTTCTGAGTAGTGA
177	TTN	GTGCCTGAGGCTCCCAAAGAAGTTGTTCCTGAAAAGAAAGTGCCAGTGCCTCCTCCTAAAAAGCCTGAAGTGCCACCCACAAAAGTCCCAGAGGTGCCAA
178	TXN	CAGCCAAGATGGTGAAGCAGATCGAGAGCAAGACTGCTTTTCAGGAAGCCTTGGACGCTGCAGGTGATAAACTTGTAGTAGTTGACTTCTCAGCCACGTG
179	TXNRD1	AGTGATGATCTTTTCTCCTTGCCTTACTGCCCGGGTAAGACCCTGGTTGTTGGAGCATCCTATGTCGCTTTGGAGTGCGCTGGATTTCTTGCTGGTATTG
180	TXNRD2	TTTAACATCAAAGCCAGCTTTGTTGACGAGCACACGGTTTGCGGCGTTGCCAAAGGTGGGAAAGAGATTCTGCTGTCAGCCGATCACATCATCATTGCTA
181	UCP2	CTGCCGTGTTCTCCCTGCGGCTCGGACACATAGTATGACCATTAGGTGTTTCGTCTCCCACCCATTTTCTATGGAAAACCAAGGGGATCGGGCCATGATA
182	VPS4A	CAAGCTCTGCCTCAAAGACCGAGTGACATAAGCCATTCCCACCCTCCTAGGTTCACATCCAGGGCTGTGTCTTCCTTGGGGGAGGAGATGGTGTCGTTTA
183	XCL1	CCTCACTACCCAGCGACTGCCGGTTAGCAGAATCAAGACCTACACCATCACGGAAGGCTCCTTGAGAGCAGTAATTTTTATTACCAAACGTGGCCTAAAA
184	XPO1	AATCTTTCTTCAGGAATATGTGGCTAATCTCCTTAAGTCGGCCTTCCCTCACCTACAAGATGCTCAAGTAAAGCTCTTTGTGACAGGGCTTTTCAGCTTA
185	YY1	GACCCTGGAGGGCGAGTTCTCGGTCACCATGTGGTCCTCAGATGAAAAAAAAGATATTGACCATGAGACAGTGGTTGAAGAACAGATCATTGGAGAGAAC

## Sheet: Norm int values of diff gene
Table S1b. Normalized intensity values of differentially expressed gene in nCounter Gene Expression Assay
Probe Name	UI 12h	UI 12h	Rv 12h	Rv 12h	HKRv 12h	HKRv 12h	UT	UT	PMA	PMA		UI- RNA isolated from U1 cells treated with uninfected exosomes
FTH1	24604.5	25587.5	96976.1	96768.9	54189.5	52812.2	52864.6	64980.1	271075	260156		Rv- RNA isolated from U1 cells treated with Mtbexosomes
SLC7A11	373.66	395.17	1490.96	1378.33	703.18	683.58	507.12	583.87	5602.56	5561.85		HKRv- RNA isolated from U1 cells treated with Hk-Mtb exosome
NCF1	1276.78	1222.93	4386.49	4287.37	2400.05	2249.58	2321.31	2105.41	8622.38	7685.55
CXCL8	865.39	922.67	2499.13	2487.4	1790	1717.77	1550.45	1309.71	52101	49330.6
HMOX1	1219.58	1232.97	3495.47	3287.39	1918.16	1810.72	748.56	699.27	2304.92	2233.05
CCL2	41.38	32.85	89.93	89.18	54.68	58.24	105.69	88.07	1786.34	1633.78
CYBB	744.89	766.61	1842.4	1764.47	1284.18	1322.45	940.55	823.79	516.73	365.25
FCAR	182.57	189.83	441.37	429.43	371.67	320.02	239.5	213.35	2878.14	2806.08
NCF2	284.81	323.99	662.65	624.23	329.8	352.97	466.4	413.03	2116.01	2125.88
ALB	20	20	37.87	46.75	22.21	25.88	21.33	34.17	134.28	177.16
CCL3	43.82	54.76	118.33	88.31	83.73	85.3	123.14	88.83	48453.3	38766.8
NFKBIA	782.62	822.28	1592.72	1595.64	1003.08	1005.96	1115.08	1034.86	2670.71	2600.49
SQSTM1	4335.46	4454.57	7838.18	7725.41	5384.52	5103.91	6696.32	7482.45	16015.9	18804.9
FOS	211.78	240.02	373.92	335.92	302.46	325.91	438.28	407.72	1212.19	1126.37
TXNRD1	3426.26	3781.04	5509.44	5578.26	4251.56	4409.74	4888.91	4869.1	11151.4	10544.1
CTH	254.38	201.69	343.16	335.06	245.22	224.72	284.1	307.5	187.99	205.59
APOBEC3G	79.11	75.75	112.41	116.02	76.04	62.36	99.87	78.96	74.08	96.23
VIMP	40.17	44.72	67.45	51.95	29.05	33.53	78.54	58.46	74.08	91.86
SERPINC1	24.34	20	29.58	30.3	20	20	23.27	30.37	43.52	69.99
PRDX2	21.65	20	37.87	32.9	24.78	28.24	32	23.54	16.82	22.63

## Sheet: Fold Change
Table S1c. Normalized intensity values of differentially expressed gene in nCounter Gene Expression Assay
Probe Name	Rv 12h	UI 12h	fold change		Probe Name	Rv 12h	HKRv 12h	fold change		Probe Name	HKRv 12h vs. UI 12h		fold change
FTH1	96872.5	25096	3.86007		SLC7A11	1434.64	693.38	2.06906		FTH1	53500.8	25096	2.13184
SLC7A11	1434.64	384.415	3.73202		NCF2	643.44	341.385	1.88479		CXCL8	1753.88	894.03	1.96177
NCF1	4336.93	1249.86	3.46995		NCF1	4336.93	2324.82	1.86549		FCAR	345.845	186.2	1.85738
CXCL8	2493.26	894.03	2.78879		HMOX1	3391.43	1864.44	1.81901		NCF1	2324.82	1249.86	1.86007
HMOX1	3391.43	1226.28	2.76564		FTH1	96872.5	53500.8	1.81067		SLC7A11	693.38	384.415	1.80373
CCL2	89.555	37.115	2.41291		ALB	42.31	24.045	1.75962		CYBB	1303.32	755.75	1.72453
CYBB	1803.43	755.75	2.38629		APOBEC3G	114.215	69.2	1.65051		HMOX1	1864.44	1226.28	1.52041
FCAR	435.4	186.2	2.33835		VIMP	59.7	31.29	1.90796
NCF2	643.44	304.4	2.1138		NFKBIA	1594.18	1004.52	1.58701
ALB	42.31	20	2.1155		CCL3	103.32	84.515	1.2225
CCL3	103.32	49.29	2.09617		SERPINC1	29.94	20	1.497		UI- RNA isolated from U1 cells treated with uninfected exosomes
NFKBIA	1594.18	802.45	1.98664		SQSTM1	7781.8	5244.22	1.48388		Rv- RNA isolated from U1 cells treated with Mtbexosomes
SQSTM1	7781.8	4395.02	1.7706		CCL2	89.555	56.46	1.58617		HKRv- RNA isolated from U1 cells treated with Hk-Mtb exosome
FOS	354.92	225.9	1.57114
TXNRD1	5543.85	3603.65	1.5384
CTH	339.11	228.035	1.4871
