# Supplementary material for: Mycobacterium tuberculosis Reactivates HIV-1 via Exosome-Mediated Resetting of Cellular Redox Potential and Bioenergetics
Source: mBio. 2020 Mar 3;11(2):e03293-19. doi: 10.1128/mBio.03293-19 (PMC7064780; doi:10.1128/mBio.03293-19)
Supplement: TABLE S3 [file mBio.03293-19-st003.xlsx]

## Sheet: Mtb v UI vol plot diff list
Table S3a. List of differentially expressed proteins in live H37Rv (Mtb) versus Uninfected (UI) exosomes shown in volcano plots.
Protein id	logFC	P_Value	Differential
Q3TL95	-9.44126	0.000274098	1
Q3TQ33	-7.59591	1.3837e-06	1
Q8C1W7	-6.96998	0.000102928	1
A0A1B0GRH1	-6.31632	0.000212307	1
F1DGF6	-6.15485	0.000669842	1
P09528	-6.09816	0.0968024	0
Q3TK95	-6.02698	0.000187989	1
Z4YJY0	-5.87637	0.000123728	1
F6QKD2	-5.67671	0.000180333	1
F7CJN9	-5.67292	5.63278e-05	1
G4V4Y9	-5.50296	1.9314e-05	1
G4V4Z2	-5.49805	1.58629e-05	1
Q60588	-5.47728	0.00107655	1
G4V4Z1	-5.44533	1.50854e-05	1
Q8BFR9	-5.4392	0.0011641	1
Q8BMP6	-5.07045	0.00349464	1
Q80X90	-5.04912	0.0623145	0
A2AMI2	-5.04282	0.000270513	1
ALBU_HUMAN_contaminant	-5.03177	0.00020563	1
Q8R366	-4.95789	0.000159441	1
Q61927	-4.88366	0.000116337	1
A0A0R4J117	-4.86005	0.000180793	1
G3UYZ1	-4.86005	0.000180793	1
Q1MX42	-4.85869	0.00124142	1
Z4YKC4	-4.83594	0.00247661	1
Q546G4	-4.72215	0.000592115	1
Q3UEG7	-4.72139	0.000552434	1
Q3V4D5	-4.65386	0.000225836	1
E9PVS1	-4.62001	0.000105909	1
Q61704	-4.62001	0.000105909	1
Q54AH9	-4.563	0.000366107	1
D4N6V9	-4.563	0.000366107	1
G3X977	-4.54468	0.0010771	1
Q6T3U6	-4.42619	0.000853298	1
P09055	-4.42341	0.000105841	1
Q3U5N8	-4.42139	0.000566758	1
Q61703	-4.41979	0.00171854	1
Q9CRN8	-4.38596	0.00047846	1
B1Q450	-4.37425	0.000391838	1
D4N6U4	-4.37425	0.000391838	1
Q9QUN8	-4.37425	0.000391838	1
Q3U548	-4.36259	0.00390407	1
Q8K016	-4.33732	0.00232619	1
Q3UFZ5	-4.30711	0.000111746	1
D0U270	-4.27548	0.000431101	1
E9Q223	-4.27548	0.000431101	1
A8DUQ1	-4.27548	0.000431101	1
A8DUL2	-4.27548	0.000431101	1
A0A087WQD6	-4.27118	5.97252e-05	1
P70398	-4.25429	0.00133465	1
Q3T9E1	-4.216	9.77559e-05	1
A8DUL0	-4.20664	0.000472694	1
Q3TR40	-4.20236	0.000242751	1
Q6PEV0	-4.17975	0.00044505	1
A8DUQ5	-4.15573	0.000512851	1
E9Q035	-4.1281	0.00160033	1
Q3TLK2	-4.08269	0.000711719	1
Q8C1Y3	-4.06719	6.7052e-05	1
Q3TI95	-4.04194	0.000198135	1
A8DV59	-4.01168	0.000685308	1
Q8BUD1	-3.99818	0.000738044	1
Q61975	-3.99135	0.00303243	1
Q99K92	-3.98292	0.00200557	1
Q6GQT1	-3.97299	0.000135273	1
Q9DC37	-3.969	0.00023715	1
A0A0A6YWV7	-3.93385	0.00136501	1
D3YZV5	-3.90941	0.00379484	1
E9PY85	-3.90525	0.00316939	1
Q3THS6	-3.90251	0.00460125	1
D6RJ39	-3.90149	0.00121527	1
A8DUM2	-3.88666	0.000939361	1
D4N6N2	-3.88666	0.000939361	1
A8DUP0	-3.88666	0.000939361	1
A8DUN2	-3.88666	0.000939361	1
D0U284	-3.88666	0.000939361	1
Q921I1	-3.88602	0.00297663	1
A2A5E1	-3.86529	0.00401613	1
A2AQN9	-3.84468	0.000180281	1
Q9JLT2	-3.83493	0.000147924	1
D6RI51	-3.83493	0.000147924	1
Q9CPS5	-3.80951	0.000389982	1
Q3UEU0	-3.8073	0.000725868	1
A0A0G2JGL8	-3.80273	0.00124424	1
Q3TWK8	-3.79899	0.00028795	1
Q8CI43	-3.79839	0.00076723	1
Q9EQ32	-3.79502	0.00188635	1
K2C6A_HUMAN_contaminant	-3.79134	0.0595625	0
Q8BM+A89:A120Q1	-3.78191	0.0016285	1
A0A0U1RNK6	-3.77984	0.00505272	1
Q543J5	-3.76875	0.000584383	1
A8DV41	-3.75205	0.00139125	1
D4N6R6	-3.75205	0.00139125	1
A8DUL7	-3.75205	0.00139125	1
Q3U1R3	-3.72942	0.000184409	1
S10A7_HUMAN_contaminant	-3.72042	0.0040929	1
D6Q0F3	-3.71209	0.00330261	1
Q61650	-3.70355	0.00161984	1
Q9QXB9	-3.68334	0.00150762	1
Q6ZQ58	-3.67696	0.00764546	1
Q91V12	-3.65633	0.000948411	1
Q1MX43	-3.65147	0.0080999	1
D4N6N9	-3.6435	0.00196739	1
A8DUP5	-3.6435	0.00196739	1
A8DUK7	-3.6435	0.00196739	1
P28665	-3.64217	0.000759883	1
A0A0N4SVU1	-3.64217	0.000759883	1
P06745	-3.60083	0.0011983	1
D0ESZ4	-3.5873	0.000417329	1
Q3U1J9	-3.5873	0.000417329	1
Q3TDP9	-3.5873	0.000417329	1
Q3TBC8	-3.5873	0.000417329	1
Q3TBD3	-3.5873	0.000417329	1
Q3TCC1	-3.5873	0.000417329	1
Q3T9I0	-3.57658	0.000899637	1
F6RT43	-3.55758	0.00270401	1
Q9CWS5	-3.55487	0.000264412	1
Q61287	-3.55487	0.000264412	1
A8DUV1	-3.55487	0.000264412	1
Q6Q899	-3.53632	0.000523316	1
Q3UCF0	-3.51283	0.019785	0
Q8VEB8	-3.5026	0.0366645	0
Q8BKQ0	-3.50187	0.000250964	1
Q0PD35	-3.49665	0.0124213	0
Q69ZI9	-3.48931	0.00596556	1
K1C16_HUMAN_contaminant	-3.48436	0.00328908	1
P02089	-3.45352	0.00374536	1
A8DUK4	-3.45352	0.00374536	1
A8DUK2	-3.45352	0.00374536	1
D4N6M2	-3.45352	0.00374536	1
A8DUL5	-3.45352	0.00374536	1
P02104	-3.45352	0.00374536	1
A8DUP7	-3.45352	0.00374536	1
Q3UBS1	-3.44983	0.000338684	1
Q3TDB5	-3.44694	0.000958314	1
A0A1B0GRV8	-3.44296	0.00362904	1
A0A1B0GR69	-3.44296	0.00362904	1
Q3U7G2	-3.44194	0.000373862	1
Q8R5K4	-3.43444	0.0044278	1
A0A087WS80	-3.43422	0.00044952	1
Q9CRH9	-3.43169	0.00627495	1
A0A0A6YWK7	-3.42641	0.000903934	1
B1AXN9	-3.42638	0.00930541	1
Q5EBK7	-3.42127	0.00146154	1
F6Z6F4	-3.41305	0.000782063	1
Q3U1I9	-3.38535	0.000628636	1
Q8CGB2	-3.38393	0.0013048	1
P01027	-3.37399	0.00135007	1
Q3TIU3	-3.35029	0.0237203	0
Q80YQ1	-3.33022	0.00164855	1
Q3TVN5	-3.32537	0.000451557	1
Q5F222	-3.31807	0.000316301	1
Q91XW2	-3.30384	0.00222219	1
A0A1D5RM79	-3.29541	0.149827	0
Q3U8C4	-3.29118	0.00982403	1
A1YYN2	-3.25461	0.0239096	0
D0U269	-3.24733	0.0076445	1
A0A1B0GR44	-3.2146	0.00937617	1
Q7TT81	-3.2146	0.00937617	1
Q6ZWP0	-3.2146	0.00937617	1
A0A1B0GRR8	-3.2146	0.00937617	1
F7BTP8	-3.20576	0.000968814	1
A0A140LIG7	-3.17938	0.0766528	0
Q8BN81	-3.16832	0.0338055	0
P50518	-3.16061	0.0106962	0
Q8R1N8	-3.15476	0.00667989	1
H3BL60	-3.14977	0.00065333	1
D3YYB1	-3.14977	0.0176752	0
Q8BRJ5	-3.14927	0.0106736	0
Q61699	-3.13369	0.000741745	1
A7YY79	-3.13104	0.00080602	1
Q8R2U5	-3.12625	0.0122986	0
A7M7S6	-3.1152	0.000431098	1
Q78PA4	-3.1152	0.000431098	1
B1AXT0	-3.11512	0.0019532	1
Q1MX40	-3.0976	0.0112842	0
Q3U3C4	-3.08714	0.000542153	1
Q80XI3	-3.08158	0.000509596	1
Q8K2W5	-3.06837	0.000611009	1
Q3UE29	-3.05917	0.0156874	0
A0A1L1SR46	-3.05225	0.022806	0
Q6P6I7	-3.04813	0.00817753	1
P35441	-3.04589	0.0135234	0
Q6IFX2	-3.03802	0.00705224	1
Q99PU8	-3.03281	0.00254052	1
D3Z2I8	-3.01935	0.0549416	0
Q3UU34	-3.01672	0.00693856	1
A0A1W2P6Z4	-3.01606	0.00154665	1
Q641N3	-3.0114	0.136476	0
Q1KYM2	-2.98909	0.00194866	1
Q5SVF8	-2.98702	0.00074879	1
Q9CY06	-2.98431	0.00104266	1
Q9QWJ3	-2.98431	0.00104266	1
Q8BPF4	-2.98431	0.00104266	1
Q91VB8	-2.98431	0.00104266	1
A8DUV3	-2.98431	0.00104266	1
Q9CY10	-2.98431	0.00104266	1
Q922F4	-2.97693	0.00620879	1
Q9EQ61	-2.97392	0.0109411	0
B2RWW1	-2.96807	0.0020707	1
Q3U151	-2.95868	0.0685414	0
B7ZWL9	-2.94644	0.00254379	1
E9PWK1	-2.93977	0.00129124	1
Q9R0E1	-2.93096	0.000770109	1
Q3TF69	-2.92098	0.0125892	0
Q3U806	-2.91192	0.00142866	1
Q3THE6	-2.89938	0.00800796	1
Q52KP9	-2.89238	0.00564738	1
P21956	-2.88975	0.00155344	1
Q8BZY3	-2.8865	0.0016162	1
Q3TDU5	-2.88158	0.00158265	1
Z4YKA3	-2.8794	0.0111028	0
A2AM65	-2.8794	0.0111028	0
Z4YKB8	-2.8794	0.0111028	0
Q3TEA8	-2.8794	0.0111028	0
P48722	-2.87365	0.0133866	0
D3Z0M6	-2.87128	0.00689748	1
D5MR34	-2.86657	0.119675	0
A0A1L1STC0	-2.86386	0.0590413	0
Q80TG7	-2.8576	0.00568788	1
Q3U316	-2.82686	0.00675144	1
Q8CGP4	-2.81897	0.0221318	0
A0A1W2P6Q4	-2.80619	0.00696817	1
Q3TM87	-2.80401	0.00117602	1
A0A1L1STA1	-2.79584	0.0308414	0
E9PZB3	-2.79582	0.0082089	1
Q3TGE4	-2.79564	0.0174562	0
K1C14_HUMAN_contaminant	-2.78602	0.0103694	0
J3QNY1	-2.7742	0.00419695	1
Q61649	-2.77011	0.00343626	1
E9PYH2	-2.76599	0.0194914	0
Q8BYV9	-2.76454	0.00245506	1
B9EJ54	-2.75586	0.00138317	1
A0A0G2JGC1	-2.74253	0.00336134	1
Q3U4Y0	-2.73916	0.0174622	0
Q9CWC9	-2.72139	0.010606	0
A0A140LHA2	-2.71719	0.000923281	1
P54071	-2.70966	0.000848895	1
Q925E7	-2.70036	0.00412866	1
A0A0J9YTQ8	-2.68977	0.0452922	0
Q9CUN8	-2.68928	0.0058943	1
Q3TX36	-2.6688	0.00173511	1
P62996	-2.66499	0.00252518	1
E9Q604	-2.65525	0.0141209	0
E0CYH4	-2.65495	0.0142909	0
Q61838	-2.65402	0.0176711	0
Q3TH37	-2.65124	0.0169184	0
Q3TRJ7	-2.64915	0.00446075	1
A0A1B0GRX2	-2.64825	0.00289526	1
Q3TW90	-2.64731	0.00231356	1
Q5M9K9	-2.64484	0.00359671	1
Q3U6N7	-2.63974	0.00907739	1
Q3U9M7	-2.63974	0.00907739	1
Q3TJX0	-2.63974	0.00907739	1
Q61233	-2.63974	0.00907739	1
Q3U6Z1	-2.63974	0.00907739	1
Q6NV53	-2.63728	0.00319617	1
Q00651	-2.63728	0.00319617	1
Q792F9	-2.63728	0.00319617	1
A0A1B0GS29	-2.63589	0.0104943	0
Q3TGJ9	-2.61617	0.0084027	1
E9PZB9	-2.61068	0.0167452	0
Q8CFQ6	-2.61061	0.012184	0
F6Q3G7	-2.60863	0.00224974	1
Q9R1P0	-2.60042	0.0568174	0
Q3TLX9	-2.59588	0.0208281	0
Q3TDG9	-2.5948	0.0684537	0
O35474	-2.59006	0.0102708	0
Q8C8K0	-2.59006	0.0102708	0
Q8C4U8	-2.59006	0.0102708	0
A0A087WSQ1	-2.58443	0.0709625	0
A0A0J9YUY8	-2.58404	0.0493675	0
F6WYM0	-2.57033	0.0425153	0
KRT85_HUMAN_contaminant	-2.55511	0.0368488	0
KRT86_HUMAN_contaminant	-2.55511	0.0368488	0
KRT81_HUMAN_contaminant	-2.55511	0.0368488	0
KRT83_HUMAN_contaminant	-2.55511	0.0368488	0
G3UZF1	-2.55223	0.00520398	1
K2C6B_HUMAN_contaminant	-2.55085	0.0199303	0
B2RXR1	-2.54693	0.00180301	1
Q9CSF9	-2.53541	0.013512	0
Q3THQ0	-2.52558	0.0257514	0
Q3UPG0	-2.51952	0.00513117	1
Q3TEL1	-2.51914	0.0494601	0
G3UZI3	-2.51561	0.0018923	1
A0A0J9YUD5	-2.51257	0.00600452	1
Q9D8B3	-2.5116	0.00340515	1
Q6ZPS9	-2.50484	0.00172078	1
Q9WU78	-2.49956	0.00172962	1
B2RTG7	-2.49893	0.0299072	0
Q9D8N0	-2.4966	0.017049	0
A0A076N9K6	-2.48943	0.00376773	1
Q80Y09	-2.48704	0.00178704	1
G3UZ01	-2.48478	0.00751603	1
Q3UXH2	-2.48173	0.152931	0
Q3UCW8	-2.47904	0.0109858	0
A0A1B0GSN3	-2.47192	0.0019631	1
Q61655	-2.47038	0.00147036	1
B7ZMS3	-2.46417	0.0390913	0
Q9CWH6	-2.46417	0.0390913	0
G3UXZ8	-2.46409	0.00711356	1
P43276	-2.46128	0.0018595	1
Q1WWK3	-2.46128	0.0018595	1
P23249	-2.45962	0.00722109	1
Q3U5C6	-2.45308	0.0205829	0
Q91VR5	-2.45052	0.00183367	1
Q3UJJ8	-2.44874	0.00778558	1
Q3UK08	-2.44478	0.00439631	1
A0A1B0GS10	-2.44478	0.00439631	1
C0HKE6	-2.43889	0.0158023	0
A3KPD0	-2.43889	0.0158023	0
A0AUV1	-2.43889	0.0158023	0
Q8BFU2	-2.43889	0.0158023	0
Q8CGP5	-2.43889	0.0158023	0
Q8CGP7	-2.43889	0.0158023	0
Q9D8U0	-2.43722	0.001453	1
Q3U897	-2.42957	0.031354	0
Q3TEB0	-2.42595	0.0975702	0
Q3UKB1	-2.4251	0.00943876	1
A2AQA7	-2.42185	0.00499026	1
O70182	-2.41179	0.00271011	1
Q811J3	-2.41173	0.0061173	1
Q99M73	-2.41065	0.0129618	0
Q9R0H5	-2.41065	0.0129618	0
Q6IFZ9	-2.41065	0.0129618	0
KRT84_HUMAN_contaminant	-2.41065	0.0129618	0
Q91ZP6	-2.39828	0.0150675	0
S4R2T5	-2.39162	0.0153394	0
Q3U8B3	-2.38921	0.0133285	0
A0A140LHP9	-2.38641	0.00166141	1
P97384	-2.38377	0.0112484	0
A2AQN7	-2.38053	0.00697411	1
O55108	-2.36761	0.0023961	1
Q3U9U3	-2.36351	0.0193162	0
A0A0A6YXL3	-2.35528	0.0204272	0
Q3TIP8	-2.35325	0.286759	0
Q571F9	-2.34438	0.00790194	1
A2ALV9	-2.33913	0.00668064	1
Q5SZA3	-2.33803	0.0024975	1
DCD_HUMAN_contaminant	-2.33588	0.0249547	0
Q3U2F2	-2.33383	0.00561407	1
Q3UX52	-2.33314	0.00407417	1
D3Z3E8	-2.33103	0.00566866	1
Q3TG12	-2.32869	0.00243353	1
Q9JHK5	-2.32248	0.0394078	0
D3Z2V5	-2.31944	0.0062888	1
D3Z667	-2.30087	0.0693881	0
O55107	-2.30036	0.00278686	1
K3W4Q8	-2.30036	0.00278686	1
Q3TID4	-2.29886	0.0303855	0
Q99LG2	-2.2933	0.0650556	0
A2ALV8	-2.29294	0.00714221	1
A2ALW1	-2.29294	0.00714221	1
Q8C9Q5	-2.29294	0.00714221	1
A0A1B0GSX5	-2.28029	0.00212766	1
A0A1B0GR50	-2.28029	0.00212766	1
Q3TPJ8	-2.27286	0.0383269	0
Q810V8	-2.27098	0.0476952	0
A2BGG7	-2.26748	0.0171758	0
T2HRB1	-2.26517	0.00605287	1
A0A076N9K1	-2.26509	0.0189983	0
A2ALV7	-2.25472	0.00711854	1
Q6PDI5	-2.25472	0.00711854	1
A2ALV6	-2.25472	0.00711854	1
Q3SYP5	-2.2465	0.00487287	1
A2BFF5	-2.24582	0.0388508	0
B9EKG2	-2.24079	0.0656771	0
E9PUJ8	-2.24079	0.0656771	0
B7ZWG8	-2.24079	0.0656771	0
Q9JJN5	-2.24052	0.00624652	1
LCN1_HUMAN_contaminant	-2.24049	0.00641265	1
P42208	-2.23177	0.0916707	0
D3Z3C0	-2.23109	0.101709	0
S10A8_HUMAN_contaminant	-2.23097	0.00301325	1
B2RX08	-2.22492	0.015901	0
P43274	-2.22432	0.00255566	1
Q9CZU3	-2.22403	0.234606	0
K3W4R5	-2.22096	0.0245596	0
A1YYM3	-2.2196	0.0128707	0
Q3U3F0	-2.2179	0.0260817	0
Q4LDD4	-2.21597	0.0563435	0
E9PUB0	-2.21597	0.0563435	0
Q5SWN2	-2.21159	0.0177174	0
A2RS68	-2.20573	0.00238505	1
Q9CR32	-2.20573	0.00238505	1
Q8VEE4	-2.20488	0.0197398	0
Q8BPG5	-2.20327	0.071036	0
Q99J09	-2.19582	0.00402699	1
Q8BVB4	-2.19342	0.00505664	1
P63038	-2.18961	0.43923	0
CALL5_HUMAN_contaminant	-2.18655	0.00536007	1
P48025	-2.18426	0.0639061	0
Q8CHD7	-2.17576	0.012108	0
E9Q9B7	-2.17102	0.00418292	1
Q80SX9	-2.16965	0.00383942	1
A0A0A6YWH7	-2.16252	0.0734637	0
K1C17_HUMAN_contaminant	-2.15251	0.0494366	0
A2AT37	-2.14818	0.00622247	1
Q3TTD4	-2.14368	0.0649458	0
Q8BL97	-2.14363	0.0345767	0
Q3UEE2	-2.14229	0.014312	0
Q8R4A4	-2.13533	0.0154179	0
P10922	-2.13478	0.136221	0
Q99JM0	-2.12138	0.03345	0
Q07133	-2.11543	0.00526552	1
I7HFT9	-2.11543	0.00526552	1
A1YYM6	-2.11358	0.0812633	0
A0A087WNY6	-2.11251	0.125322	0
A0A0G2JGD2	-2.11245	0.0106337	0
Q80U79	-2.10895	0.0970181	0
Q91WM3	-2.10552	0.00455735	1
Q3TMA0	-2.10476	0.00612227	1
A0A076N1C3	-2.10461	0.00390924	1
Q9R1P4	-2.10077	0.0028829	1
A0A1B0GS70	-2.10077	0.00307525	1
K1C15_HUMAN_contaminant	-2.09876	0.0519441	0
G3UXL2	-2.09509	0.00542381	1
Z4YLB7	-2.09022	0.0802287	0
Q8CIH5	-2.08985	0.00426556	1
D6Q0F7	-2.087	0.0471613	0
Q8BHD7	-2.06737	0.056584	0
Q8CEX0	-2.06532	0.00752144	1
D3YUY3	-2.05589	0.0384342	0
P29699	-2.05092	0.126195	0
P97300	-2.04768	0.0833341	0
E9Q5X5	-2.04479	0.0860047	0
Q07797	-2.04479	0.0860047	0
P05555	-2.03667	0.0266553	0
A0A087WQ04	-2.03343	0.0296253	0
Q497N3	-2.03341	0.0220401	0
Q9Z2C8	-2.03341	0.0220401	0
A0A0A0MQD2	-2.03341	0.0220401	0
B2RUF0	-2.03341	0.0220401	0
Q61918	-2.0299	0.0262258	0
Q3TM68	-2.0278	0.00728459	1
G5E8F1	-2.02462	0.0361703	0
Q3V2Z4	-2.01036	0.0101407	0
Q3TUI1	-2.01036	0.0101407	0
Q3UDK4	-2.01036	0.0101407	0
P14824	-2.01036	0.0101407	0
Q3UI56	-2.01036	0.0101407	0
Q99JX6	-2.01036	0.0101407	0
F8WIT2	-2.01036	0.0101407	0
Q60951	-2.00785	0.0115283	0
Q71V06	-2.00785	0.0115283	0
Q810K5	-2.00785	0.0115283	0
Q3UBT1	-2.00785	0.0115283	0
Q8BTU5	-2.00513	0.00556983	1
Q6PAC1	-2.00188	0.0226234	0
Q3UNQ3	-2.00023	0.0305014	0
A0A0N4SW07	-2.0001	0.0142823	0
Q54AE3	-1.99992	0.0200113	0
Q3TWF9	-1.99466	0.106683	0
Q9CQV8	-1.99376	0.042649	0
A0A1L1SUK3	-1.99366	0.0897975	0
Q0VG47	-1.99329	0.0778239	0
Q8R2N2	-1.99269	0.00792863	0
J3QM43	-1.98684	0.0567661	0
Q58E57	-1.98684	0.0511484	0
Q5BL14	-1.98684	0.0513639	0
A3KGL9	-1.98684	0.0511484	0
E9Q2Z4	-1.98684	0.0511484	0
F6W687	-1.98684	0.0567661	0
B7ZCQ3	-1.98684	0.0511484	0
Q3UYC2	-1.97746	0.043987	0
Q78E20	-1.9771	0.0113755	0
D3YZ82	-1.97548	0.00833064	0
A2AF65	-1.97131	0.251119	0
Q05CX5	-1.96979	0.0069649	0
Q3UZ17	-1.96979	0.0069649	0
Q3UGK2	-1.96979	0.0069649	0
Q3U5L2	-1.96979	0.0069649	0
Q7TNC4	-1.96979	0.0069649	0
Q6P1E0	-1.96834	0.0116785	0
D3Z478	-1.96346	0.0201381	0
Q3UVH2	-1.95949	0.0947566	0
A0A1D5RML9	-1.95142	0.0640719	0
Q3TN31	-1.94913	0.0232842	0
Q3UIT9	-1.94913	0.0232842	0
Q9Z2U0	-1.94913	0.0232842	0
Q9D7G0	-1.9479	0.0298616	0
A0A0A6YX26	-1.93897	0.0225735	0
F6YY69	-1.93365	0.12048	0
F6VW30	-1.93365	0.103169	0
Q05C33	-1.93181	0.0126008	0
Q9CVR0	-1.92202	0.110659	0
Q8CCX6	-1.9209	0.0624994	0
Q61187	-1.91955	0.0263796	0
Q3KQQ7	-1.91492	0.0121812	0
Q9JKB3	-1.91195	0.012138	0
Q64369	-1.91195	0.012138	0
Q68G78	-1.91195	0.012138	0
Q61478	-1.91195	0.012138	0
E9QPR6	-1.90736	0.042086	0
Q5U405	-1.90736	0.042086	0
Q3UL36	-1.90702	0.0731972	0
Q60692	-1.90596	0.0438198	0
Q3THL2	-1.89596	0.0310723	0
A0A1D5RLD4	-1.89013	0.0854947	0
Q3U0V9	-1.88925	0.00921286	0
P31001	-1.88603	0.00892796	0
Q9EQD6	-1.88538	0.0183746	0
Q60605	-1.88236	0.185852	0
E9PV36	-1.87485	0.00869747	0
Q60950	-1.87353	0.0121753	0
D3YVL0	-1.87102	0.0931285	0
P07091	-1.86853	0.0406608	0
Q3TV90	-1.86632	0.0068614	0
Q9CYI4	-1.86632	0.0068614	0
Q05D11	-1.86632	0.0068614	0
A0A0R4J047	-1.86632	0.0068614	0
Q3TMX6	-1.86552	0.010669	0
Q9Z1Z0	-1.86531	0.0467679	0
P42669	-1.86449	0.0883146	0
B2RXS7	-1.86023	0.086557	0
P11440	-1.85904	0.0183763	0
P68368	-1.85842	0.114459	0
K1C9_HUMAN_contaminant	-1.85456	0.030463	0
B9EKY4	-1.85428	0.0159902	0
Q3TDX2	-1.85339	0.193327	0
D3YU77	-1.84862	0.00887459	0
D3YTL5	-1.84862	0.00770521	0
Q3U7D9	-1.84715	0.137365	0
P68372	-1.84275	0.0621801	0
A0A076N402	-1.84242	0.0151361	0
Q9DCR1	-1.83812	0.123984	0
S10A9_HUMAN_contaminant	-1.838	0.0885396	0
Q9D379	-1.83656	0.0771898	0
D3Z2K9	-1.83625	0.0163305	0
Q8BPV9	-1.83443	0.0586024	0
Q3THA6	-1.82986	0.085875	0
Q921L4	-1.82552	0.0616195	0
Q8CBB6	-1.82552	0.0616195	0
B2RVD5	-1.82481	0.061503	0
Q61781	-1.82285	0.0304942	0
Q8BWZ3	-1.81699	0.0311661	0
D6RGM7	-1.81041	0.00801636	0
Q9D3R6	-1.81041	0.00801636	0
A0A0E4D027	-1.81041	0.00801636	0
A0A0E4HJ81	-1.81041	0.00801636	0
B7ZNK9	-1.81041	0.00801636	0
D3Z4J2	-1.81041	0.00801636	0
A0A0G2JFY0	-1.81041	0.00801636	0
A0A0E3WJP9	-1.81041	0.00801636	0
D3Z0U5	-1.81041	0.00801636	0
A0A0E4D014	-1.81041	0.00801636	0
A0A0A0MQ80	-1.81041	0.00801636	0
Q3UMC0	-1.81041	0.00801636	0
A0A0E4HEY7	-1.81041	0.00801636	0
A0A1D5RM88	-1.80947	0.0862625	0
A0A087WS74	-1.80833	0.0853383	0
A0A1D5RMD8	-1.80563	0.0405832	0
G3UWV7	-1.80222	0.0650154	0
E9Q715	-1.80005	0.00875248	0
Q8C052	-1.79994	0.150952	0
Q91YM7	-1.79963	0.0472536	0
Q8CFS5	-1.79782	0.0316507	0
Q80TD1	-1.79763	0.0526498	0
E9Q3P4	-1.79394	0.0436307	0
Q155P7	-1.79394	0.0436307	0
Q9QZ84	-1.79394	0.0436307	0
E9PY14	-1.79394	0.0436307	0
Q14AA6	-1.79346	0.0116474	0
Q8BKH5	-1.79217	0.0144972	0
G3UY52	-1.77989	0.0303747	0
E9Q3V6	-1.77532	0.180132	0
D3Z765	-1.7732	0.00862507	0
A0A087WSU2	-1.77125	0.0204279	0
G3UVU2	-1.76835	0.0201871	0
Q9D859	-1.76727	0.0721115	0
D3YX87	-1.76196	0.0439908	0
Q3TXP9	-1.76073	0.0218041	0
Q99JB5	-1.75588	0.0658336	0
D6Q0F5	-1.74696	0.0724468	0
Q9D906	-1.74623	0.0550627	0
E9PW39	-1.74574	0.0155887	0
Q3TCJ1	-1.74219	0.10007	0
Q00PI9	-1.74152	0.0186257	0
F6YA11	-1.73824	0.0905666	0
A2BFF7	-1.73573	0.0724533	0
E9PX60	-1.73475	0.0963758	0
A0A087WQS4	-1.72564	0.0575332	0
Q9D7F7	-1.72091	0.0092263	0
Q3U1U4	-1.71889	0.0240032	0
F8VPU6	-1.71838	0.0878233	0
A0A140T8T4	-1.71703	0.254683	0
D3Z0J6	-1.71667	0.0516934	0
P70303	-1.70901	0.0330404	0
A0A0J9YUQ8	-1.70664	0.0650175	0
Q9CX56	-1.7043	0.0174123	0
A2AL20	-1.7025	0.0411114	0
A0A1B0GR63	-1.70242	0.0438662	0
Q3U3H5	-1.7021	0.024028	0
Q922B8	-1.6827	0.125821	0
A0A1B0GSJ2	-1.68213	0.0650663	0
Q569Z5	-1.68048	0.173519	0
D3Z5M2	-1.67965	0.0831948	0
Q3UX16	-1.67965	0.0831948	0
Q99LF8	-1.67965	0.0831948	0
A3KFU8	-1.67965	0.0831948	0
Q91YZ8	-1.67965	0.0831948	0
Q6PHQ9	-1.67965	0.0831948	0
A3KFU5	-1.67965	0.0831948	0
G3UXS9	-1.67254	0.0700989	0
Q8BP21	-1.66597	0.0324944	0
Q8R307	-1.66503	0.0648936	0
Q3UC81	-1.66063	0.015731	0
Q3UC44	-1.66063	0.015731	0
Q3U715	-1.66063	0.015731	0
Q3U5U0	-1.66063	0.015731	0
Q8C562	-1.66063	0.015731	0
Q3UCD4	-1.66063	0.015731	0
Q4FJQ8	-1.66063	0.015731	0
P11152	-1.66063	0.015731	0
Q3UB98	-1.66063	0.015731	0
Q3UB54	-1.66063	0.015731	0
Q3UAX2	-1.66063	0.015731	0
Q3UCH4	-1.66063	0.015731	0
Q3UBE9	-1.66063	0.015731	0
Q3UCZ2	-1.66063	0.015731	0
Q3U841	-1.66063	0.015731	0
A0A0A0MQA5	-1.65916	0.201407	0
Q3U6S8	-1.65769	0.0155538	0
P17897	-1.65723	0.021293	0
A0A077S2U6	-1.65723	0.021293	0
A0A0R4J1B4	-1.65633	0.0416958	0
A2A5R2	-1.65382	0.0419528	0
Q3TED1	-1.64944	0.112864	0
D6RIL4	-1.64793	0.0297686	0
Q8BP48	-1.645	0.0866591	0
G3UWL7	-1.64433	0.0283208	0
Q3TN05	-1.64237	0.0192282	0
Q3TQV0	-1.64165	0.0113775	0
E0CYT5	-1.63552	0.0409309	0
Q3U1F2	-1.63515	0.0162478	0
Q8BQ25	-1.63515	0.0162478	0
A0A087WSL5	-1.63504	0.158832	0
Q3U9Q8	-1.63085	0.17151	0
Q5BL18	-1.63014	0.0352084	0
Q8BIV6	-1.6273	0.234528	0
E9QLL2	-1.62602	0.0189873	0
Q3TLP8	-1.62595	0.0233645	0
Q8BUT2	-1.62495	0.102846	0
F6ZAX1	-1.62012	0.10098	0
Q3U9P4	-1.61846	0.0194594	0
Q9CYG7	-1.6165	0.0215881	0
Q3U784	-1.61241	0.0194218	0
Q3TKK3	-1.60999	0.0456956	0
A2AP29	-1.60865	0.0227383	0
Q3URR1	-1.60733	0.0858439	0
Q6IME9	-1.60724	0.100146	0
K2C73_HUMAN_contaminant	-1.60724	0.100146	0
K2C74_HUMAN_contaminant	-1.60724	0.100146	0
K2C72_HUMAN_contaminant	-1.60724	0.100146	0
K2C71_HUMAN_contaminant	-1.60724	0.100146	0
Q9DBZ5	-1.60165	0.144862	0
A0A1B0GSH4	-1.5981	0.0494417	0
Q8BKT7	-1.59513	0.0313301	0
Q08879	-1.59374	0.100643	0
D3Z1V4	-1.59357	0.0633859	0
P28660	-1.58819	0.0268393	0
Q3U4I5	-1.58568	0.0386595	0
K7X379	-1.57463	0.0616594	0
P01897	-1.56951	0.0617829	0
D6Q0F6	-1.56892	0.106542	0
P37913	-1.5682	0.017691	0
F8WGS1	-1.56796	0.0503095	0
G3UZD3	-1.56796	0.0503095	0
Q3U831	-1.56609	0.021316	0
Q8R0M2	-1.55898	0.0234426	0
Q5EBQ2	-1.55624	0.0666265	0
D3Z7U0	-1.55495	0.0126502	0
Q3V2E0	-1.55198	0.0296515	0
Q9QUK9	-1.55198	0.0296515	0
B9EJ35	-1.55198	0.0296515	0
Q9Z1R9	-1.55198	0.0296515	0
Q3V2G3	-1.55198	0.0296515	0
Q9R0T7	-1.55198	0.0296515	0
Q792Y9	-1.55198	0.0296515	0
Q792Z0	-1.55198	0.0296515	0
Q792Y8	-1.55198	0.0296515	0
Q4G0C2	-1.55198	0.0296515	0
P48678	-1.55185	0.148844	0
Q8C2N4	-1.55098	0.0438637	0
A0A1B0GSU0	-1.55097	0.0153375	0
D3Z0B9	-1.55097	0.0153375	0
Q571I9	-1.55097	0.0153375	0
A0A1D5RML8	-1.54993	0.147219	0
Q3UA33	-1.54637	0.132101	0
D4AFX7	-1.54402	0.0907401	0
B1AT92	-1.54204	0.0310858	0
Q3U1S0	-1.54051	0.318994	0
Q3TWE9	-1.53745	0.145297	0
Q3TXM9	-1.53545	0.126309	0
A0A087WNP3	-1.52977	0.027219	0
Q80SV2	-1.52853	0.0687122	0
G3UXA6	-1.526	0.368214	0
FILA2_HUMAN_contaminant	-1.52533	0.331398	0
Q9Z2T6	-1.52375	0.0270182	0
P03995	-1.52375	0.0270182	0
K2C80_HUMAN_contaminant	-1.52375	0.0270182	0
J3QP71	-1.52352	0.0595105	0
P18572	-1.52352	0.0595105	0
Q9CY93	-1.52196	0.114078	0
Q5SRI3	-1.52122	0.0397855	0
Q3TH46	-1.51722	0.0326849	0
Q91Z67	-1.51676	0.0310592	0
Q3USM3	-1.51473	0.0235573	0
Q3TWL8	-1.51247	0.0704094	0
D3YXZ9	-1.51191	0.0155742	0
Q3TLQ5	-1.51148	0.0317689	0
G3X9Q3	-1.50618	0.278903	0
Q0VGU9	-1.50512	0.0144563	0
A0A0R4IZY3	-1.50426	0.0717802	0
Q9CSM4	-1.49744	0.190796	0
D3YYD9	-1.4969	0.0655049	0
F7BA91	-1.49146	0.164187	0
A0A087WRI1	-1.49134	0.0296835	0
Q571D6	-1.49032	0.084666	0
Q5PR75	-1.48716	0.134007	0
P40240	-1.48699	0.125741	0
Q8VEJ9	-1.48662	0.332507	0
K22E_HUMAN_contaminant	-1.48312	0.0571271	0
Q3UDP9	-1.48274	0.0306145	0
Q9CV17	-1.481	0.0342832	0
D0V735	-1.481	0.0342832	0
B1ATJ5	-1.481	0.0342832	0
Q62168	-1.481	0.0342832	0
A6BLY7	-1.481	0.0342832	0
Q61765	-1.481	0.0342832	0
Q497I4	-1.481	0.0342832	0
A1L317	-1.481	0.0342832	0
Q6IFX3	-1.481	0.0342832	0
B1AQ75	-1.481	0.0342832	0
Q61897	-1.481	0.0342832	0
KRT36_HUMAN_contaminant	-1.481	0.0342832	0
KT33B_HUMAN_contaminant	-1.481	0.0342832	0
KRT38_HUMAN_contaminant	-1.481	0.0342832	0
K1C24_HUMAN_contaminant	-1.481	0.0342832	0
K1H1_HUMAN_contaminant	-1.481	0.0342832	0
K1C18_HUMAN_contaminant	-1.481	0.0342832	0
KRT37_HUMAN_contaminant	-1.481	0.0342832	0
K1H2_HUMAN_contaminant	-1.481	0.0342832	0
KRT35_HUMAN_contaminant	-1.481	0.0342832	0
Q08288	-1.47798	0.0252391	0
B7ZWP2	-1.47738	0.0637392	0
P15508	-1.4772	0.0732858	0
D3Z6D8	-1.47583	0.254323	0
Q3UG80	-1.47563	0.127341	0
E0CX62	-1.47534	0.185502	0
Q3V1X6	-1.47284	0.0552315	0
Q8BLK7	-1.47262	0.110575	0
A0A1B0GT75	-1.47167	0.0596148	0
Q9EQD7	-1.46443	0.0481008	0
K2C1_HUMAN_contaminant	-1.46367	0.056153	0
Q3TMW4	-1.457	0.0211347	0
Q9CZ58	-1.45398	0.0433263	0
Q3UWT6	-1.45398	0.0433263	0
Q9JIG7	-1.45273	0.0642463	0
G8JL74	-1.45265	0.099723	0
D3YZN8	-1.4523	0.119998	0
A0A0U1RQ18	-1.44856	0.0475197	0
P30285	-1.44005	0.0726432	0
A0A087WNX3	-1.43799	0.279544	0
Q9D9G7	-1.43747	0.0829758	0
D3Z4W5	-1.43747	0.0829758	0
Q7TSG6	-1.43526	0.04027	0
Q8BTQ1	-1.43319	0.413633	0
Q5SUF2	-1.43105	0.168047	0
Q5SSW2	-1.43089	0.130027	0
Q3TDM8	-1.4286	0.089296	0
Q3UK26	-1.4286	0.089296	0
E9Q855	-1.4286	0.089296	0
B2M0S2	-1.4286	0.089296	0
Q3UXS0	-1.4286	0.089296	0
O35609	-1.4286	0.089296	0
A0A126QCQ8	-1.42065	0.0892619	0
O55201	-1.41336	0.0678934	0
Q8R2L7	-1.40941	0.0719876	0
G5E8K8	-1.40941	0.0719876	0
Q8BRB8	-1.40941	0.0719876	0
E9Q616	-1.40941	0.0719876	0
Q8CEX7	-1.40941	0.0719876	0
A2AGT5	-1.40651	0.127568	0
Q1MX41	-1.40633	0.290201	0
K2C5_HUMAN_contaminant	-1.39976	0.13941	0
B2RUD7	-1.39647	0.0955336	0
E9Q696	-1.39634	0.0962221	0
Q3ZAW8	-1.39466	0.0588244	0
Q3UA58	-1.39022	0.0916251	0
Q6LBJ1	-1.38999	0.127561	0
A0A087WSU0	-1.38908	0.391664	0
Q80SW1	-1.38776	0.1273	0
F8WI65	-1.38776	0.1273	0
F8WGT1	-1.38776	0.1273	0
Q80TQ9	-1.38776	0.1273	0
H3BKT5	-1.38776	0.1273	0
Q68FL4	-1.38776	0.1273	0
A2A4Q0	-1.38385	0.130528	0
K3W4P2	-1.38318	0.361513	0
A0A0G2JH17	-1.38318	0.361513	0
Q6P4S8	-1.38318	0.361513	0
Q0KK53	-1.38318	0.361513	0
Q3TXV7	-1.37935	0.142268	0
B2RXL7	-1.37893	0.0500274	0
Q8BVF8	-1.37314	0.440558	0
Q52KC3	-1.36524	0.0706219	0
A2A5N1	-1.36501	0.0653539	0
P19246	-1.36283	0.080952	0
Q80TQ3	-1.36283	0.080952	0
D3YW45	-1.36254	0.0546529	0
Q8BWN0	-1.36254	0.0546529	0
D3YXF4	-1.36254	0.0546529	0
D3YXN6	-1.36254	0.0546529	0
Q61894	-1.36206	0.0698597	0
Q91VM2	-1.36185	0.171258	0
Q3TJW1	-1.35904	0.10537	0
Q9D0L8	-1.35807	0.0252815	0
Q5DTG9	-1.3564	0.0549837	0
Q04859	-1.35518	0.0518641	0
Q8VGV8	-1.35381	0.0662522	0
E9Q5K8	-1.35148	0.182479	0
A0A087WPH7	-1.34688	0.0521226	0
Q3TGC5	-1.34614	0.0938172	0
Q9CZU5	-1.34588	0.0567374	0
Q3UQJ7	-1.34569	0.0656112	0
Q3UD94	-1.34556	0.0526809	0
A0A0G2JF97	-1.34543	0.075864	0
A0A1B0GSE8	-1.34264	0.273874	0
Q60749	-1.34099	0.0884086	0
P62827	-1.3393	0.0346543	0
Q3ULW0	-1.3393	0.0346543	0
Q8R326	-1.33885	0.237557	0
Q571A1	-1.33841	0.0689707	0
Q8BYY5	-1.33503	0.199988	0
Q8K2Z4	-1.33238	0.0290415	0
A0A0R4J0H7	-1.33238	0.0290415	0
E9Q8F0	-1.33237	0.0293098	0
Q8VH51	-1.33237	0.0293098	0
Q3UXT6	-1.33237	0.0293098	0
Q3U313	-1.33237	0.0293098	0
Q6ZWR4	-1.33207	0.0585031	0
Q6Y7W8	-1.32565	0.235251	0
A2AKJ2	-1.32427	0.177685	0
Q01853	-1.32266	0.0276525	0
Q5IRJ6	-1.3217	0.167283	0
Q792Z1	-1.31899	0.0486277	0
Q7M754	-1.31899	0.0486277	0
G3UYG6	-1.31592	0.268816	0
K1C28_HUMAN_contaminant	-1.31486	0.0503859	0
Q3TSR4	-1.31444	0.0675888	0
A0A0B4J1F9	-1.31322	0.269771	0
A2AGN7	-1.31167	0.0545349	0
Q3TKC2	-1.30625	0.0562731	0
P51885	-1.30164	0.0352766	0
Q8BUP7	-1.29934	0.0568256	0
B7ZCF1	-1.29934	0.0568256	0
Q3U8Y7	-1.29934	0.0568256	0
O88685	-1.29934	0.0568256	0
Q3TKG4	-1.29934	0.0568256	0
Q3THI5	-1.29934	0.0568256	0
F6Q8A4	-1.29773	0.0414075	0
Q3UWP4	-1.29322	0.105136	0
Q8R055	-1.28775	0.167097	0
Q8BNF8	-1.27775	0.0347821	0
P49722	-1.27684	0.0678003	0
Q8CIR3	-1.27588	0.0751441	0
P63101	-1.27051	0.0697675	0
Q3UZ37	-1.26917	0.0757479	0
Q8C4N8	-1.26866	0.0697143	0
A1YYN4	-1.26752	0.111039	0
Q3U6N3	-1.26488	0.0597008	0
Q5CZY9	-1.26412	0.403068	0
Q0VDL6	-1.26177	0.124887	0
P05784	-1.26089	0.0504609	0
Q99K51	-1.25264	0.157662	0
Q811M8	-1.25221	0.0834958	0
Q3UUX3	-1.24532	0.24576	0
P40142	-1.24406	0.224164	0
Q9R1C7	-1.24283	0.14152	0
Q58E70	-1.24275	0.0812483	0
Q8C7C3	-1.24275	0.0812483	0
E9Q7Q3	-1.24275	0.0812483	0
D3Z6I8	-1.24275	0.0812483	0
D3Z2H9	-1.24275	0.0812483	0
Q3TJ53	-1.24275	0.0812483	0
Q3TSR2	-1.23845	0.0767031	0
Q6F4J0	-1.23703	0.0480083	0
Q6F4J1	-1.23703	0.0480083	0
Q3TG75	-1.23593	0.371221	0
A0A068BFR3	-1.2352	0.0846069	0
O55222	-1.23163	0.0708564	0
Q3TTF9	-1.22974	0.156342	0
F7C9U3	-1.22924	0.127661	0
F7AA45	-1.22856	0.0357071	0
Q7TNP6	-1.22606	0.0640397	0
A0A087WSQ5	-1.22538	0.19261	0
E9Q7D8	-1.21703	0.0763442	0
Q8CGI8	-1.21546	0.107154	0
Q541E2	-1.2043	0.0940365	0
F6UND7	-1.20216	0.0754134	0
A0A140LIS5	-1.1984	0.0363455	0
P84228	-1.19826	0.0665551	0
P68433	-1.19826	0.0665551	0
A0A1W2P768	-1.19826	0.0665551	0
A1L0U3	-1.19826	0.0665551	0
A1L0V4	-1.19826	0.0665551	0
O35495	-1.1946	0.0772888	0
E9PXV8	-1.193	0.0797402	0
Q9D3V6	-1.19249	0.238956	0
Q9D3U7	-1.19249	0.124766	0
Q6LEQ3	-1.19244	0.187466	0
P02301	-1.19202	0.0673818	0
F8WI35	-1.19202	0.0673818	0
P84244	-1.19202	0.0673818	0
K1C25_HUMAN_contaminant	-1.19018	0.0844824	0
K1C27_HUMAN_contaminant	-1.19018	0.0844824	0
E0CYN1	-1.18974	0.0492114	0
E0CZ27	-1.18943	0.0672975	0
Q3U936	-1.18789	0.0654752	0
Q3TWM2	-1.18579	0.120712	0
Q3U617	-1.18562	0.121934	0
Q9D0B0	-1.18477	0.268277	0
Q5SU72	-1.18388	0.199955	0
D3YZA5	-1.18317	0.077663	0
K1C10_HUMAN_contaminant	-1.17996	0.0791539	0
A0A087WS59	-1.17945	0.118663	0
Q0PD49	-1.17601	0.122889	0
Q05DS7	-1.17594	0.208936	0
E9QK53	-1.17442	0.12157	0
Q8VCW2	-1.17361	0.0892818	0
B2RU72	-1.17361	0.0892818	0
Q9Z320	-1.17361	0.0892818	0
K1C26_HUMAN_contaminant	-1.17361	0.0892818	0
Q3TLF6	-1.17236	0.0400569	0
A0A1W2P6G5	-1.16277	0.422542	0
G3X8U3	-1.15989	0.0937977	0
A0A087WQ14	-1.15805	0.125469	0
Q3UTL4	-1.15409	0.0430376	0
Q9ERU9	-1.15295	0.0522773	0
Q8C571	-1.15276	0.109138	0
Q53YN4	-1.1524	0.259914	0
P21803	-1.1523	0.086914	0
P62141	-1.1456	0.144728	0
Q8BXQ4	-1.14396	0.287627	0
P29416	-1.14318	0.528247	0
Q8BHN3	-1.1358	0.105248	0
E9Q700	-1.13253	0.292285	0
A2A513	-1.12248	0.0711354	0
P02535	-1.12248	0.0711354	0
F8WI18	-1.12248	0.0946584	0
A0A1L1SU19	-1.11944	0.376137	0
Q3UDX7	-1.11738	0.242336	0
P10923	-1.11457	0.142903	0
Q61563	-1.11332	0.175976	0
Q69ZE2	-1.11094	0.282737	0
Q3TXF9	-1.10897	0.101729	0
Q8VDN2	-1.10897	0.101729	0
Q6DI78	-1.10853	0.0757026	0
G3X922	-1.10762	0.307575	0
Q3TXR9	-1.10616	0.0864898	0
E9Q7E8	-1.10573	0.102125	0
A0A0R4J079	-1.10347	0.148145	0
Q3UA02	-1.10333	0.174067	0
Q3U9Y3	-1.10333	0.174067	0
Q8CCK0	-1.10285	0.488587	0
Q8BP16	-1.10285	0.488587	0
Q9CTR1	-1.10285	0.488587	0
A0A076NBC4	-1.10274	0.164183	0
A0A1B0GQX5	-1.10074	0.213588	0
A0A1B0GT41	-1.10074	0.213588	0
D3YZQ9	-1.10074	0.213588	0
D3YVR7	-1.10074	0.213588	0
Q64483	-1.10074	0.213588	0
Q548Z6	-1.10074	0.213588	0
D3YZE4	-1.10074	0.213588	0
Q3UGH0	-1.09909	0.136709	0
Q3TVZ1	-1.09313	0.140072	0
E0CYR7	-1.09213	0.0739083	0
Q6ZQJ2	-1.08995	0.206855	0
Q64525	-1.08912	0.257546	0
Q4VBG1	-1.08619	0.182779	0
Q8CA90	-1.08615	0.110572	0
KPRP_HUMAN_contaminant	-1.08515	0.505308	0
Q3UYQ0	-1.08231	0.0920699	0
Q3U868	-1.08088	0.152186	0
E9Q880	-1.08072	0.0996407	0
Q3U2W2	-1.07972	0.0565049	0
Q3UGX2	-1.07958	0.178315	0
Q3TUQ5	-1.07949	0.130188	0
Q58DZ3	-1.07945	0.291154	0
Q3V2X2	-1.07779	0.226018	0
Q61081	-1.07367	0.0667405	0
Q3TN25	-1.07225	0.120614	0
Q3TAJ5	-1.07225	0.120614	0
Q3TGI9	-1.07225	0.120614	0
A0A087WRB4	-1.07166	0.20794	0
Q3TXT4	-1.07067	0.117959	0
Q8C5E7	-1.07067	0.117959	0
Q3TJN6	-1.07067	0.117959	0
Q9D8U8	-1.07067	0.117959	0
Q3TW10	-1.06786	0.140173	0
Q9DB79	-1.06394	0.338433	0
A4IF59	-1.06313	0.248886	0
Q8R3Y0	-1.06118	0.102205	0
D3Z2T9	-1.0568	0.124306	0
A0A1D5RMB6	-1.05576	0.114398	0
Q61990	-1.05327	0.12524	0
Q921K2	-1.05322	0.139541	0
G3UZX1	-1.05252	0.414247	0
A0A1D5RM92	-1.0513	0.121974	0
I3RSH5	-1.0513	0.121974	0
Q3UJU3	-1.0513	0.121974	0
A0A1D5RLM9	-1.05096	0.345677	0
Q9QYI3	-1.0497	0.0599019	0
Q3UL32	-1.0497	0.0599019	0
A0A1D5RLE0	-1.0456	0.289413	0
Q80WQ2	-1.04388	0.145292	0
P08883	-1.04133	0.0631611	0
Q3V3A1	-1.04026	0.142571	0
P62281	-1.03529	0.350092	0
A0A1B0GRR3	-1.03529	0.350092	0
Q8BNS6	-1.03263	0.151273	0
O35295	-1.03248	0.173958	0
B7ZCP4	-1.03162	0.0653207	0
Q99KC8	-1.02631	0.154885	0
P21812	-1.02486	0.0932311	0
Q3UN88	-1.02486	0.0932311	0
A6ZI47	-1.02071	0.154794	0
Q61851	-1.01979	0.290528	0
S4R1N8	-1.01915	0.12619	0
Q8BPF7	-1.01128	0.280037	0
A0A0U1RQ95	-1.00862	0.135908	0
Q3U1Q4	-1.00722	0.206583	0
Q6B822	-1.00664	0.460258	0
F6YJW4	-1.00612	0.309228	0
A0A0N4SV22	-1.00452	0.156506	0
O70250	-1.00352	0.0986467	0
Q9R1U1	-1.00328	0.128497	0
X5J4F7	-1.00197	0.530444	0
Q9DB34	-1.00081	0.169874	0
Q3MJF2	-0.999532	0.160456	0
Q3TJB4	-0.999117	0.511985	0
Q6NXZ9	-0.998366	0.226866	0
Q8K1B8	-0.998366	0.226866	0
E9Q2M5	-0.998154	0.432807	0
Q3TY82	-0.997773	0.0662785	0
P49312	-0.997591	0.103614	0
K1C12_HUMAN_contaminant	-0.994788	0.118826	0
P62274	-0.994242	0.148882	0
Q6PE05	-0.994005	0.394565	0
Q58EV4	-0.988748	0.39458	0
Q3UKP5	-0.98761	0.145617	0
Q9DCD2	-0.98761	0.205913	0
E9Q397	-0.986693	0.0787323	0
H3BLG5	-0.984276	0.280544	0
Q3UC68	-0.984276	0.280544	0
Q3TMK0	-0.983882	0.231418	0
Q8C7U4	-0.974601	0.221899	0
E9QAS8	-0.974601	0.221899	0
Q9WVR4	-0.974601	0.221899	0
E9QAS9	-0.974601	0.221899	0
Q8VHX6	-0.970349	0.464798	0
A1YYN1	-0.966832	0.137141	0
B7ZMS4	-0.96481	0.223579	0
S4R223	-0.963321	0.174354	0
B7ZD61	-0.961966	0.118805	0
Q8C6G8	-0.961093	0.252753	0
Q9D1R9	-0.959058	0.201996	0
Q9QWQ1	-0.958634	0.232103	0
B2RXM2	-0.958566	0.205245	0
A0A140LI60	-0.957798	0.186521	0
Q3U7Z6	-0.957635	0.0990619	0
Q6NWV5	-0.957635	0.0990619	0
A0A0J9YU32	-0.956951	0.0966056	0
S4R1T0	-0.949528	0.109024	0
B2RY08	-0.949221	0.318467	0
Q3UKT3	-0.949	0.279887	0
Q61667	-0.946207	0.159546	0
Q8BL33	-0.9454	0.0877264	0
Q3TW21	-0.944435	0.113123	0
P06240	-0.943637	0.3405	0
Q91YR7	-0.941268	0.316449	0
Q7TMD4	-0.941019	0.410476	0
A0JLT5	-0.940467	0.0867629	0
O35593	-0.939066	0.183362	0
A2BFF9	-0.937963	0.370784	0
Q6NY00	-0.937248	0.131298	0
Q3U6Y5	-0.934174	0.124072	0
Q6PF84	-0.933794	0.341736	0
Q8BU35	-0.932662	0.316886	0
Q5M9J5	-0.930524	0.372886	0
Q149Z9	-0.929317	0.254356	0
Q3U292	-0.929317	0.256272	0
Q8BKE0	-0.928257	0.381527	0
Q6A002	-0.927084	0.169133	0
Q9ERF8	-0.924244	0.177116	0
P63001	-0.923669	0.155748	0
O08529	-0.922485	0.118233	0
Q8BPU7	-0.922339	0.195324	0
Q4KMN4	-0.921151	0.486022	0
Q0VDL5	-0.920433	0.172362	0
Q3ULD6	-0.91943	0.37533	0
P51912	-0.911561	0.0888068	0
P61965	-0.911385	0.157716	0
D3Z4D8	-0.909431	0.402453	0
A0A1D5RM76	-0.906334	0.115903	0
Q3UQ44	-0.904967	0.125272	0
P47757	-0.903653	0.140813	0
Q3TWV1	-0.897261	0.297244	0
Q3TAB9	-0.895669	0.133344	0
A0A1B0GRF6	-0.892258	0.157107	0
A0A1D5RLW5	-0.889147	0.342333	0
Q9JJY4	-0.886784	0.397524	0
Q05CE6	-0.883221	0.15107	0
Q3UJG9	-0.882056	0.223476	0
D3Z6N3	-0.881212	0.131192	0
Q5FWB7	-0.879052	0.147996	0
Q61881	-0.877787	0.112273	0
Q3V122	-0.877787	0.112273	0
Q3UDI8	-0.877787	0.112273	0
Q8R4E6	-0.877425	0.190543	0
Q3UVY4	-0.877126	0.14276	0
P10404	-0.872936	0.154115	0
Q3U1W4	-0.872289	0.205579	0
D3Z4K1	-0.872127	0.138589	0
E9Q7E6	-0.871992	0.17194	0
Q543F6	-0.86963	0.200903	0
A0A087WSC6	-0.868313	0.285679	0
A0A0G2JH04	-0.867958	0.342075	0
Q8R151	-0.862003	0.24039	0
C9DT14	-0.861451	0.171411	0
A0A087WPU5	-0.859538	0.11608	0
Q3UJB0	-0.858803	0.113796	0
Q3UBH2	-0.858803	0.113796	0
Q3UQU5	-0.858803	0.113796	0
Q80W39	-0.858803	0.113796	0
Q3UAI4	-0.858803	0.113796	0
Q9CX00	-0.857522	0.105982	0
Q8BQ03	-0.856951	0.327206	0
A2A5R5	-0.850742	0.246699	0
Q9CXZ9	-0.849836	0.241708	0
P97855	-0.847345	0.339276	0
Q62203	-0.846702	0.19287	0
Q6A0A9	-0.839835	0.177194	0
P97377	-0.837687	0.219634	0
Q7TN25	-0.837415	0.198745	0
Q3TQW3	-0.836558	0.39694	0
Q04750	-0.835211	0.136866	0
Q8CAG6	-0.834438	0.217242	0
A0A0G2JDW6	-0.834405	0.270567	0
D3Z510	-0.831989	0.186034	0
Q5SVF9	-0.831795	0.160983	0
Q3UGY4	-0.831504	0.236326	0
Q3UIB4	-0.829918	0.341495	0
Q3TLJ3	-0.829917	0.211222	0
Q3TS64	-0.829917	0.211222	0
Q3UL54	-0.829917	0.211222	0
Q1PG84	-0.829917	0.211222	0
Q8BVY0	-0.829917	0.211222	0
P17427	-0.829725	0.24557	0
A0A0U1RPN8	-0.82913	0.187767	0
A0A087WSE6	-0.829003	0.363725	0
A0A087WS31	-0.829003	0.363725	0
G3UZ33	-0.828191	0.132289	0
P13020	-0.826431	0.488568	0
Q3ULF5	-0.82554	0.128987	0
A0A1D5RLY2	-0.82368	0.148099	0
F7AEH4	-0.823601	0.325037	0
A0A1W2P7A1	-0.823601	0.325037	0
P63323	-0.823601	0.325037	0
D2KPZ5	-0.821648	0.192621	0
A0A1C7CYV0	-0.821248	0.48607	0
Q3UBI5	-0.820504	0.261454	0
Q9QUM9	-0.818146	0.418357	0
A0A0U1RP98	-0.817918	0.540881	0
CYTA_HUMAN_contaminant	-0.817382	0.187556	0
Q64262	-0.815556	0.175756	0
Q3TFB1	-0.814606	0.306323	0
A6ZI44	-0.814514	0.171735	0
Q7TMY8	-0.813647	0.358373	0
Q3UBE4	-0.813157	0.341992	0
O88601	-0.813157	0.341992	0
Q3U724	-0.813157	0.341992	0
Q3UB97	-0.813157	0.341992	0
Q3TXC7	-0.813157	0.341992	0
O08992	-0.813157	0.341992	0
Q3TMX0	-0.813157	0.341992	0
Q3U902	-0.813157	0.341992	0
Q3TET7	-0.813157	0.341992	0
Q3U6J5	-0.813157	0.341992	0
Q3U6Q3	-0.813157	0.341992	0
Q69ZA1	-0.811646	0.206106	0
Q9CTB5	-0.809622	0.122395	0
Q6ZWY3	-0.803781	0.380113	0
A2A5R4	-0.80224	0.275668	0
Q3UX10	-0.801476	0.263054	0
Q3TBD2	-0.797929	0.622608	0
Q06477	-0.797069	0.383934	0
F6TM12	-0.794697	0.233725	0
Q8BPW9	-0.791004	0.393645	0
A8IP69	-0.790969	0.168356	0
Q9DAS6	-0.786953	0.296835	0
Q3TXR5	-0.786384	0.418474	0
A0A140T8L5	-0.786384	0.418474	0
F8VPN3	-0.785354	0.182341	0
A0A0U1RNT6	-0.784427	0.423056	0
Q3TQ74	-0.783098	0.134432	0
A2AKJ5	-0.782185	0.214399	0
Q5SQB0	-0.78016	0.157488	0
Q5SQB7	-0.78016	0.157488	0
Q5U438	-0.78016	0.157488	0
P62320	-0.779386	0.521638	0
Q60770	-0.777993	0.200289	0
B1AX58	-0.777283	0.294789	0
D6RCU8	-0.777059	0.289357	0
D3Z6P1	-0.777059	0.289357	0
B7ZD63	-0.775471	0.22835	0
P26043	-0.773928	0.390272	0
Q8C5R8	-0.773639	0.209575	0
Q4FE56	-0.769212	0.288503	0
Q03142	-0.769181	0.264479	0
A0A087WNM1	-0.768948	0.188336	0
F8WH69	-0.763536	0.288058	0
Q7TMH0	-0.763536	0.288058	0
E9PV58	-0.762597	0.401275	0
Q8CBY7	-0.762176	0.271413	0
A0A1W2P7Q6	-0.761736	0.329585	0
A0A0U1RP97	-0.755158	0.31189	0
D3YWI1	-0.754857	0.215816	0
O09061	-0.754093	0.485644	0
Q3TKF6	-0.753687	0.19881	0
Q5SQB5	-0.74889	0.178942	0
Q9DAY9	-0.74889	0.178942	0
Q5BL09	-0.74889	0.178942	0
A7E215	-0.745265	0.235686	0
D3Z4Q8	-0.743784	0.1688	0
Q8K2P7	-0.743378	0.172582	0
Q3TXC4	-0.742734	0.310389	0
Q3U4K7	-0.742734	0.310389	0
Q3U8U1	-0.742734	0.310389	0
E9PXI0	-0.742734	0.310389	0
Q8VDU4	-0.742734	0.310389	0
Q3U670	-0.742734	0.310389	0
Q3U9E2	-0.742734	0.310389	0
Q3UAV5	-0.742734	0.310389	0
Q3UAG9	-0.742734	0.310389	0
Q3UAH3	-0.742734	0.310389	0
Q8BVK3	-0.741586	0.272805	0
Q3TW96	-0.741586	0.272805	0
D6RJ11	-0.740434	0.265647	0
J3JS91	-0.738741	0.409809	0
Q31149	-0.734822	0.213614	0
Q5RL55	-0.732842	0.239214	0
Q09014	-0.732334	0.304257	0
Q811N3	-0.731078	0.216191	0
D3Z7F0	-0.729845	0.370002	0
D3YUG3	-0.7285	0.349193	0
D3Z5R8	-0.7285	0.349193	0
P24270	-0.728224	0.373679	0
D3YV98	-0.722891	0.241475	0
A0A0U1RPT5	-0.722891	0.241475	0
Q91YT4	-0.721697	0.540084	0
A0A1D5RM85	-0.721614	0.404678	0
Q31172	-0.720171	0.222049	0
Q6ZQ61	-0.719975	0.180314	0
Q3TRK9	-0.718727	0.35194	0
Q8K392	-0.71852	0.266062	0
Q8CGH7	-0.717353	0.409571	0
F6Q6R1	-0.715943	0.409775	0
Q8CFI7	-0.713246	0.188006	0
O08553	-0.712694	0.264866	0
Q61877	-0.712332	0.226735	0
Q6PB65	-0.711825	0.589385	0
B2RTM0	-0.709519	0.268642	0
Q3V453	-0.709072	0.225638	0
E9PVD2	-0.705571	0.484282	0
A6X935	-0.705571	0.484282	0
A0A0R4J1N1	-0.705571	0.484282	0
E9Q5L2	-0.705571	0.484282	0
Q8BKC5	-0.70251	0.299342	0
Q7TN23	-0.70251	0.299342	0
Q3TT04	-0.70251	0.299342	0
P26516	-0.70124	0.250803	0
Q9DCD8	-0.700313	0.567761	0
D3Z1T4	-0.698879	0.382247	0
A2ALT5	-0.693465	0.326259	0
Q3TUA5	-0.692474	0.527429	0
A0A1B0GT54	-0.690529	0.178843	0
Q3TDH5	-0.689682	0.262159	0
Q3TN07	-0.689626	0.517202	0
A0A0R4J0K2	-0.689349	0.398035	0
Q3UPI3	-0.687164	0.298794	0
P25206	-0.686708	0.451769	0
Q3U536	-0.683584	0.195361	0
H3BJX8	-0.683179	0.401847	0
O35381	-0.679463	0.280211	0
Q64G17	-0.679463	0.252897	0
D3YYE1	-0.679463	0.424787	0
D3Z7M9	-0.679463	0.252897	0
Q3UW32	-0.679463	0.280211	0
Q9EST5	-0.679463	0.312847	0
F6UFG6	-0.679463	0.280211	0
A2BFF8	-0.675334	0.540378	0
Q540F5	-0.672623	0.396634	0
A0A0R4J049	-0.667271	0.338776	0
Q8CIG8	-0.667271	0.338776	0
Q3TTI6	-0.666155	0.399173	0
Q3TJ05	-0.663982	0.546519	0
Q8R1B2	-0.663094	0.475116	0
Q61668	-0.663067	0.747676	0
Q80V03	-0.661279	0.307367	0
B2RTK3	-0.661029	0.318398	0
Q9JME5	-0.659256	0.203677	0
A1YYM7	-0.657604	0.305501	0
Q8C6A3	-0.655573	0.257841	0
Q5SX22	-0.655308	0.209853	0
Q3TH47	-0.655308	0.209853	0
Q8VC46	-0.655308	0.209853	0
P0CG50	-0.655308	0.209853	0
Q5M9K3	-0.655308	0.209853	0
E9Q5F6	-0.655308	0.209853	0
Q922Z8	-0.655308	0.209853	0
Q8R0Z9	-0.655308	0.209853	0
E9QNP0	-0.655308	0.209853	0
Q8C2K3	-0.655308	0.209853	0
B0LAC2	-0.655308	0.209853	0
A0A0A6YW67	-0.655308	0.209853	0
Q922B0	-0.655308	0.209853	0
P0CG49	-0.655308	0.209853	0
A5JUZ1	-0.655308	0.209853	0
E9Q9J0	-0.655308	0.209853	0
E9Q4P0	-0.655308	0.209853	0
Q3U3I6	-0.654448	0.476706	0
Q9Z2W0	-0.654448	0.476706	0
Q3TVK3	-0.654448	0.476706	0
Q8CAJ7	-0.654448	0.476706	0
Q3UDN2	-0.653835	0.53737	0
B2RWH3	-0.651771	0.321735	0
F8WIX8	-0.651771	0.321735	0
Q64426	-0.651771	0.321735	0
Q9QUR6	-0.649531	0.262754	0
Q3TCS0	-0.649531	0.262754	0
Q05144	-0.648986	0.294733	0
Q3TSE1	-0.648545	0.347494	0
Q8BJH3	-0.647394	0.531467	0
Q64523	-0.646042	0.325747	0
Q6P542	-0.643889	0.295266	0
E9Q3P9	-0.64276	0.425316	0
Q9D9Y2	-0.642321	0.285623	0
A0AUN0	-0.635686	0.422763	0
P13864	-0.635442	0.45158	0
A0A140LJK3	-0.635237	0.42092	0
Q99JW7	-0.632962	0.437829	0
G3UZL4	-0.62998	0.336921	0
Q78ZJ8	-0.62998	0.336921	0
B1AWH6	-0.629207	0.49933	0
P60335	-0.628506	0.304137	0
Q642L7	-0.625078	0.232333	0
Q3U8P5	-0.623366	0.555875	0
Q3U8S5	-0.622803	0.282463	0
Q8BQ10	-0.622594	0.341696	0
P17751	-0.62069	0.404296	0
O89058	-0.620598	0.248042	0
Q8C470	-0.620087	0.47951	0
B7ZC49	-0.618403	0.308646	0
Q7TN11	-0.616788	0.516762	0
D6RH85	-0.613738	0.557985	0
P28271	-0.613462	0.510398	0
G3UWE8	-0.613192	0.517592	0
Q9QYN3	-0.613192	0.517592	0
O35453	-0.613192	0.517592	0
Q3U0U6	-0.613192	0.517592	0
A0A1R3UCI4	-0.613192	0.517592	0
A7E201	-0.613192	0.517592	0
F7C9T6	-0.613192	0.517592	0
Q8C232	-0.613192	0.517592	0
P15949	-0.613192	0.517592	0
A0A1R3UFA0	-0.613192	0.517592	0
P00755	-0.613192	0.517592	0
F6W6S4	-0.613192	0.517592	0
E9Q5P0	-0.613192	0.517592	0
Q9CQ78	-0.613192	0.517592	0
Q3UBG9	-0.612874	0.444816	0
Q3UZH2	-0.61148	0.484167	0
Q9CZ30	-0.610842	0.390256	0
Q3TUI9	-0.60864	0.449141	0
Q9DB22	-0.606118	0.63199	0
Q3TUR4	-0.605749	0.381687	0
Q3TY56	-0.604991	0.387564	0
Q3U4J9	-0.603887	0.350356	0
D3YYS7	-0.596471	0.481946	0
D3YYB0	-0.593293	0.271667	0
Q542K4	-0.592447	0.399603	0
HORN_HUMAN_contaminant	-0.589374	0.630432	0
Q8BKX3	-0.588249	0.433957	0
Q8VC94	-0.586798	0.490321	0
A0A1D5RMC7	-0.585081	0.472597	0
Q9CVZ1	-0.581376	0.363548	0
D3YUT3	-0.580392	0.425885	0
D3Z722	-0.580392	0.425885	0
A0A0R4J008	-0.579921	0.362325	0
Q3TYJ3	-0.575508	0.39009	0
Q9JJZ2	-0.575079	0.319319	0
Q8BKK2	-0.574813	0.277179	0
B2KF32	-0.571291	0.505808	0
A6ZI46	-0.570389	0.316721	0
Q9CPQ9	-0.570389	0.316721	0
Q6P5B0	-0.567364	0.330989	0
Q3U741	-0.563848	0.310413	0
Q501J6	-0.563848	0.310413	0
A0A140LJ59	-0.558274	0.424818	0
A1YYM4	-0.557654	0.382257	0
Q62043	-0.556863	0.31847	0
Q91ZX7	-0.55558	0.462774	0
Q3U2H3	-0.554493	0.610352	0
A0A0U1RPZ0	-0.554493	0.610352	0
Q3TLX4	-0.554356	0.490886	0
Q3TE63	-0.55248	0.729992	0
Q5M9P3	-0.551242	0.467187	0
Q8VDC3	-0.54875	0.552821	0
Q3UR81	-0.54771	0.495284	0
Z4YL78	-0.547465	0.552446	0
H3BIX4	-0.546156	0.630643	0
P28656	-0.543331	0.457593	0
Q8BSH9	-0.543331	0.457593	0
Q3TF41	-0.543331	0.457593	0
E9PW66	-0.543331	0.457593	0
A0A140LJB5	-0.543331	0.457593	0
A2RSB1	-0.543331	0.457593	0
B7ZNL2	-0.543331	0.457593	0
Q8C1W9	-0.543331	0.457593	0
Q3US00	-0.542978	0.540619	0
Q3UEK5	-0.541997	0.723418	0
Q61896	-0.541926	0.357082	0
J3QN85	-0.536361	0.469889	0
P70182	-0.536042	0.385527	0
F8WGA8	-0.534649	0.696084	0
Q99KL3	-0.534464	0.440548	0
Q3T9S7	-0.529156	0.410163	0
Q80XR6	-0.527117	0.649592	0
Q3TVY0	-0.526118	0.30987	0
E9QMR2	-0.521302	0.587525	0
P62717	-0.520981	0.511005	0
Q3UJ44	-0.511665	0.562897	0
Q3TNN6	-0.511665	0.575513	0
P24452	-0.511665	0.51945	0
Q99LB4	-0.511665	0.516773	0
Q05CC6	-0.505273	0.431808	0
S4R293	-0.505166	0.461662	0
A0A0N4SVL0	-0.503595	0.406617	0
D3Z5U6	-0.503459	0.410824	0
Q3TEB2	-0.503187	0.809005	0
Q8BSZ8	-0.500412	0.683057	0
Q3TMZ8	-0.499221	0.665547	0
A0A0J9YVB0	-0.498631	0.52741	0
Q3V1V0	-0.497614	0.574364	0
Q3TFC0	-0.49177	0.451883	0
Q3TYH7	-0.489673	0.541727	0
Q8BPH1	-0.488456	0.536694	0
E0CXB1	-0.488098	0.667321	0
Q3UPE1	-0.48803	0.442846	0
Q3UY74	-0.48641	0.383771	0
D3YVI2	-0.484031	0.505495	0
F6R587	-0.481842	0.448933	0
A0A0N4SVY2	-0.480213	0.707336	0
Q8CI94	-0.479957	0.394201	0
E9PUM3	-0.479957	0.394201	0
Q3UYH9	-0.479957	0.394201	0
Q9WUB3	-0.479957	0.394201	0
Q3TJQ7	-0.479957	0.394201	0
Q9ET01	-0.479957	0.394201	0
Q3UGT5	-0.479957	0.394201	0
Q3TFQ8	-0.479957	0.394201	0
Q3V3U0	-0.479957	0.394201	0
Q3UEJ6	-0.479957	0.394201	0
Q91WP9	-0.479957	0.394201	0
Q3TGW0	-0.479672	0.439922	0
Q9CZK9	-0.477934	0.69394	0
Q3TA75	-0.477459	0.53302	0
Q6P5B5	-0.477459	0.53302	0
A0A140LHB3	-0.476082	0.466377	0
F6SHF3	-0.474553	0.594424	0
Q6P5F9	-0.473976	0.524342	0
Q921J0	-0.473976	0.524342	0
A0A0N4SVK2	-0.468877	0.534079	0
Q5SQX6	-0.467968	0.686139	0
Q9CRT8	-0.466946	0.466927	0
Q3TPP2	-0.463621	0.403292	0
Q62291	-0.462265	0.384911	0
Q8BPS5	-0.461991	0.521266	0
Q3V3C2	-0.459808	0.573297	0
Q9D1G1	-0.459808	0.56626	0
D6RJ60	-0.459709	0.350097	0
J3QN38	-0.459358	0.588296	0
P80316	-0.453173	0.436061	0
Q3TI71	-0.452888	0.603047	0
Q5BLJ9	-0.449891	0.542171	0
Q9D071	-0.449609	0.666263	0
Q62290	-0.448931	0.536115	0
Q62289	-0.448931	0.536115	0
Q9QZ34	-0.448931	0.536115	0
Q9QZ36	-0.448931	0.536115	0
Q9QZ33	-0.448931	0.536115	0
Q6LBL9	-0.448931	0.536115	0
Q9QZ35	-0.448931	0.536115	0
F8WHR6	-0.447268	0.757415	0
Q3TIL5	-0.444681	0.39519	0
P68369	-0.442182	0.401901	0
Q6S5J6	-0.43934	0.726154	0
A0A0G2JGG7	-0.43934	0.726154	0
Q5U463	-0.43934	0.726154	0
A0A0G2JE71	-0.43934	0.726154	0
D3YW09	-0.438568	0.559944	0
Q1MWP8	-0.438528	0.366479	0
A0A087WR32	-0.43847	0.39834	0
A0A1B0GSL7	-0.437638	0.542263	0
Q6NXW3	-0.437638	0.542263	0
A0A1B0GRE9	-0.437638	0.542263	0
A0A1B0GSR2	-0.437638	0.542263	0
J3QMG5	-0.436926	0.618093	0
Q8BN32	-0.436602	0.519561	0
P29341	-0.436602	0.519561	0
Q3U8U8	-0.436602	0.519561	0
A1L0V6	-0.435961	0.52563	0
Q8K4Z5	-0.435617	0.548704	0
D3Z3G6	-0.432628	0.713953	0
Q63844	-0.432628	0.713953	0
Q9CZX8	-0.430869	0.550504	0
O35604	-0.428935	0.626393	0
Q3TD86	-0.428389	0.536817	0
Q20BD0	-0.428108	0.707872	0
Q3TSS0	-0.427488	0.760075	0
Q9DBK7	-0.426353	0.728135	0
O08739	-0.425557	0.503171	0
D3Z494	-0.425127	0.717163	0
F6XC15	-0.424146	0.585425	0
G3UYR9	-0.424058	0.70137	0
Q6GTF2	-0.423983	0.725935	0
Q8C585	-0.423569	0.691035	0
Q3TZN4	-0.421314	0.500605	0
Q3UE11	-0.421314	0.500605	0
Q9R0E2	-0.421314	0.500605	0
Q8R0B2	-0.419389	0.625451	0
A0JLN0	-0.418946	0.626114	0
B2RU82	-0.414015	0.457989	0
Q3UJI2	-0.41271	0.553675	0
Q3UX53	-0.41271	0.553675	0
Q8C5H3	-0.41271	0.553675	0
F6ZLC6	-0.41271	0.553675	0
A2AFJ1	-0.41271	0.553675	0
Q60973	-0.41271	0.553675	0
A2AFI9	-0.41271	0.553675	0
Q9Z204	-0.412471	0.486056	0
Q3U6P5	-0.412471	0.486056	0
Q3TWP9	-0.412343	0.398969	0
Q1MWP9	-0.412343	0.398969	0
Q3TM70	-0.412343	0.398969	0
Q91VL7	-0.412343	0.398969	0
P05214	-0.41231	0.440747	0
A0A1L1SRX2	-0.41195	0.635598	0
Q9CXF4	-0.408781	0.601967	0
Q4TVN0	-0.408781	0.601967	0
Q7TPU5	-0.408781	0.601967	0
Q3U2B2	-0.406615	0.640508	0
Q61510	-0.405253	0.478175	0
Q8K0D0	-0.404681	0.537266	0
A0A0A6YXS4	-0.403328	0.464214	0
F6RSK3	-0.402784	0.861547	0
A0A1D5RMJ8	-0.402502	0.485141	0
P31996	-0.401581	0.785	0
Q52L87	-0.399709	0.443803	0
Q3TIZ0	-0.399709	0.443803	0
Q3TIM6	-0.397559	0.564724	0
Q3U5W2	-0.396471	0.441075	0
Q6ZQK1	-0.396165	0.714635	0
V9GWY0	-0.395891	0.487596	0
Q3UPJ2	-0.395107	0.424783	0
P24547	-0.395107	0.424783	0
Q3U9N8	-0.395107	0.424783	0
F8WHL2	-0.394794	0.564743	0
Q3U7G3	-0.39382	0.502794	0
Q3U3X7	-0.393261	0.488463	0
Q05920	-0.390706	0.597633	0
E9PYV4	-0.390406	0.467844	0
Q811N2	-0.388021	0.514339	0
P14115	-0.38669	0.674173	0
Q6A0B0	-0.384684	0.52902	0
A2AFQ0	-0.383375	0.51248	0
Q3V1Z5	-0.377539	0.457216	0
Q61621	-0.377032	0.674993	0
Q922Z3	-0.376996	0.577409	0
Q3TSG8	-0.376996	0.577409	0
Q922R9	-0.376996	0.577409	0
Q9CQN1	-0.376996	0.577409	0
Q3UPJ8	-0.376996	0.577409	0
Q3TK29	-0.376996	0.577409	0
D3Z7I1	-0.376417	0.596547	0
D3YVF4	-0.376417	0.596547	0
Q3UHW8	-0.373175	0.435778	0
Q545F8	-0.369978	0.471192	0
Q545X8	-0.366923	0.475449	0
Q8C8R2	-0.3657	0.766619	0
A0A087WRM5	-0.364687	0.545044	0
Q9JHU3	-0.364579	0.597623	0
Q8BZ98	-0.36129	0.554316	0
E9Q949	-0.360644	0.746635	0
A0A0H2UH27	-0.358203	0.630377	0
A0A0R4J112	-0.358172	0.614536	0
Q8C9I3	-0.357661	0.489084	0
A0A0G2JEU9	-0.35106	0.673315	0
B2CY77	-0.349888	0.511694	0
P14206	-0.349888	0.511694	0
A0A087WQP4	-0.348417	0.624935	0
Q3U0I3	-0.34593	0.501976	0
Q3ULL5	-0.340407	0.773838	0
Q3THG2	-0.33794	0.488149	0
Q3UDU4	-0.337785	0.545229	0
Q3TCI7	-0.337785	0.545229	0
A0A1B0GSR9	-0.337785	0.545229	0
Q3TI99	-0.337785	0.545229	0
P06151	-0.337785	0.545229	0
A0A1B0GSX0	-0.337785	0.545229	0
Q99K20	-0.337785	0.545229	0
Q3THB4	-0.337785	0.545229	0
A0A1B0GSR4	-0.336025	0.50127	0
Q3UXQ6	-0.335116	0.513841	0
A0A140LIM5	-0.332977	0.498904	0
A0A0U1RNK7	-0.3307	0.704516	0
Q3TVI2	-0.33055	0.80978	0
Q62267	-0.328881	0.788785	0
P70168	-0.326605	0.519026	0
Q7TSZ6	-0.326605	0.519026	0
Q3TFE8	-0.326605	0.519026	0
A0A1L1SQA8	-0.325386	0.610946	0
Q9D1M4	-0.325371	0.716906	0
Q58EA6	-0.32467	0.611887	0
D3Z5A6	-0.323962	0.683289	0
D3YYZ2	-0.322217	0.54581	0
Q3UR88	-0.322046	0.670763	0
Q61207	-0.320445	0.670676	0
Q6NZB8	-0.320336	0.590928	0
Q80T07	-0.320336	0.590928	0
Q04736	-0.318578	0.597906	0
P99027	-0.318105	0.642753	0
Q3U7P0	-0.315777	0.758161	0
Q8C6Z4	-0.31538	0.712574	0
Q69ZW4	-0.313959	0.703132	0
Q3KQJ3	-0.312477	0.613213	0
Q3TL20	-0.311444	0.720368	0
Q80UL3	-0.308164	0.571683	0
A3KML3	-0.30753	0.699133	0
Q3TAN1	-0.306144	0.607505	0
E0CXE8	-0.305959	0.626563	0
Q3TYF5	-0.305177	0.801889	0
Q6PIE1	-0.304186	0.707161	0
Q6PFZ4	-0.304186	0.707161	0
Q3TLE5	-0.303318	0.727193	0
P25444	-0.303318	0.727193	0
O88485	-0.301988	0.647313	0
Q3UXC8	-0.301665	0.773831	0
G3UW94	-0.300503	0.644748	0
Q9CS24	-0.299941	0.709617	0
Q91ZJ5	-0.298441	0.593588	0
Q9CWW5	-0.294641	0.586992	0
A0A0A6YY72	-0.294518	0.542626	0
F6TBT6	-0.29074	0.5438	0
Q8C0Z6	-0.289017	0.553265	0
Q8K2N7	-0.289017	0.553265	0
A0A087WPT7	-0.288355	0.720999	0
Q921B8	-0.287836	0.62749	0
Q9WUA2	-0.286801	0.711571	0
Q3TIT5	-0.284364	0.775703	0
Q5U3M2	-0.284002	0.701963	0
Q3TA14	-0.282573	0.737625	0
B2RY37	-0.280832	0.653124	0
Q7TSJ0	-0.279238	0.708121	0
Q8BLJ4	-0.277874	0.837565	0
D3Z5M8	-0.277794	0.676318	0
F6YTZ4	-0.276369	0.760575	0
Q61357	-0.275979	0.679997	0
Q8BFY9	-0.27476	0.623222	0
Q6QMF3	-0.274706	0.660905	0
Q9D4E6	-0.274582	0.603948	0
Q8BG32	-0.27428	0.578755	0
Q3UWW9	-0.27428	0.578755	0
Q8BK73	-0.27428	0.578755	0
Q7TMI0	-0.27428	0.578755	0
Q811N1	-0.273544	0.655919	0
S4R1N6	-0.272489	0.704974	0
A2AW41	-0.272212	0.775951	0
G3X924	-0.27197	0.774858	0
Q91VC4	-0.27197	0.774858	0
Q9DBX5	-0.271932	0.6416	0
P47713	-0.271932	0.6416	0
Q3TI78	-0.271026	0.764104	0
Q3TXS9	-0.268677	0.763218	0
Q64339	-0.268537	0.643426	0
Q3UXG9	-0.268382	0.614321	0
Q3TW65	-0.268089	0.725317	0
Q3UIC3	-0.264488	0.648197	0
A0A0J9YUM4	-0.261501	0.629429	0
A2A9M4	-0.260764	0.691381	0
Q3TVM1	-0.258733	0.787104	0
Q8BM84	-0.257226	0.770523	0
Q80SW4	-0.256843	0.677396	0
F6XP90	-0.252903	0.632957	0
Q923A7	-0.251395	0.678306	0
A0A0U1RPX4	-0.250938	0.758019	0
J3QNW0	-0.2477	0.737814	0
Q9DC49	-0.247472	0.786987	0
Q9R0N0	-0.247421	0.643668	0
E9Q7T0	-0.247218	0.710897	0
P99024	-0.244166	0.638657	0
D6Q0F4	-0.243753	0.703499	0
Q3UZR8	-0.241689	0.863343	0
D3Z151	-0.241689	0.863343	0
Q3V1Z7	-0.241566	0.765844	0
Q8BVW7	-0.238526	0.682584	0
F6RUL9	-0.238526	0.682584	0
Q3TCQ3	-0.236006	0.687916	0
J3QPG5	-0.235912	0.65101	0
A0A1L1SRW0	-0.235189	0.661176	0
Q8R5C5	-0.2348	0.646465	0
P61164	-0.2348	0.646465	0
Q5SQ20	-0.230908	0.787684	0
A0A0G2JEP0	-0.230829	0.753431	0
Q61584	-0.230829	0.753431	0
A1YYN5	-0.229989	0.698645	0
Q497E8	-0.2298	0.642809	0
Q58E29	-0.229692	0.640317	0
Q0VEW4	-0.229692	0.640317	0
A1YYM5	-0.229327	0.732607	0
Q6URW6	-0.228944	0.812231	0
A0A1B0GSG5	-0.22837	0.858558	0
Q91VI7	-0.22837	0.858558	0
Q3UM23	-0.22837	0.858558	0
P62492	-0.227987	0.738903	0
F6YVP7	-0.224956	0.765249	0
Q561N5	-0.224956	0.765249	0
Q3USD5	-0.222699	0.709045	0
A0A087WQR6	-0.222518	0.722176	0
Q3UKV5	-0.221451	0.795323	0
Q8C6H1	-0.218005	0.72827	0
P17225	-0.21529	0.868819	0
P12265	-0.211954	0.76852	0
Q80XK7	-0.211814	0.672496	0
P97760	-0.209356	0.874988	0
E9QNJ9	-0.208446	0.739167	0
Q3UJP4	-0.207929	0.682959	0
E9PYG9	-0.207492	0.798414	0
Q3UXP2	-0.206393	0.695486	0
Q9WTM5	-0.206393	0.695486	0
A0A0R4J0B4	-0.200954	0.810938	0
Q99KK2	-0.200954	0.810938	0
Q3TKD0	-0.200673	0.692227	0
Q9DBR1	-0.19652	0.682727	0
G5E8R3	-0.195747	0.780301	0
G3XA76	-0.19401	0.728015	0
G5E866	-0.189022	0.725507	0
Q99NB9	-0.189022	0.725507	0
E9Q133	-0.188993	0.718539	0
Q3UJS5	-0.183969	0.811936	0
O70569	-0.183969	0.811936	0
P62264	-0.183969	0.811936	0
Q9D554	-0.183657	0.849441	0
Q3TBM6	-0.180326	0.712257	0
Q3U4U6	-0.179516	0.728151	0
Q3TU25	-0.179495	0.75354	0
Q3KQI3	-0.179394	0.741123	0
Q8BKP5	-0.175437	0.762087	0
Q3U6X7	-0.174931	0.767775	0
Q3TUX3	-0.170335	0.861687	0
B2RY56	-0.168314	0.787893	0
G3X9B1	-0.167065	0.905985	0
A1L0U6	-0.163836	0.760174	0
F7CHP9	-0.162577	0.732082	0
P53986	-0.162385	0.817841	0
O70456	-0.159238	0.891278	0
Q9JJ20	-0.159238	0.898869	0
P68510	-0.159238	0.89295	0
A0A0A6YXS8	-0.159172	0.835102	0
Q4FZG4	-0.155799	0.866676	0
Q3U8W9	-0.155264	0.879922	0
A2A7S7	-0.154464	0.831358	0
Q3UIX8	-0.153467	0.87029	0
G3UYI4	-0.153156	0.895754	0
G3UYL3	-0.153156	0.895754	0
G3UX15	-0.153156	0.895754	0
G3UYL8	-0.153156	0.895754	0
B2M1R7	-0.153075	0.836301	0
Q8BTJ9	-0.150597	0.878463	0
F6Z0X0	-0.150421	0.845462	0
Q8BXN0	-0.148928	0.760742	0
D3Z1M1	-0.148593	0.846856	0
A0A1D5RMM1	-0.14616	0.881403	0
B8JKK2	-0.143413	0.865945	0
G8DYK0	-0.142288	0.769178	0
Q3UF33	-0.141007	0.79223	0
Q3TRH8	-0.133907	0.809788	0
Q9QWL7	-0.132701	0.891949	0
Q9Z1T1	-0.13139	0.844931	0
Q9R2A1	-0.129565	0.786133	0
A0A1W2P871	-0.124448	0.791765	0
Q3TD08	-0.124302	0.862559	0
A0A1B0GRW3	-0.124018	0.816346	0
F8WHL1	-0.1233	0.929045	0
O35598	-0.117379	0.882072	0
Q3TWD0	-0.11527	0.900468	0
Q3U4G8	-0.112042	0.925123	0
Q3TX19	-0.111289	0.89539	0
Q8BJG2	-0.108241	0.82851	0
Q4FJQ2	-0.108241	0.82851	0
A0A087WQS2	-0.105694	0.849718	0
S4R2B0	-0.105597	0.86832	0
Q6NY07	-0.105407	0.950855	0
A0PJE9	-0.10378	0.841618	0
A0A0A6YVU8	-0.101914	0.835228	0
Q3U825	-0.0971564	0.842921	0
Q8C5C0	-0.0934013	0.908187	0
F6Q609	-0.0925923	0.860607	0
Q8VHM5	-0.0911633	0.927244	0
P61161	-0.0888866	0.854663	0
E9PXG9	-0.0869425	0.92694	0
A0A1S6GWH2	-0.0867846	0.899333	0
Q9Z1N5	-0.0867846	0.899333	0
Q9CSU2	-0.0839969	0.858721	0
A0A1W2P828	-0.0838544	0.862355	0
Q3UYV9	-0.079324	0.894108	0
D3YUV6	-0.07849	0.905811	0
Q99KG1	-0.078302	0.937121	0
Q3TED3	-0.0715295	0.897186	0
Q99052	-0.0713318	0.906848	0
A0A0G2JEY6	-0.0662172	0.92002	0
Q8R3N6	-0.0658197	0.904843	0
P16627	-0.0629457	0.898555	0
B2CSK2	-0.0629457	0.898555	0
Q3TAT8	-0.060617	0.946972	0
Q6ZWZ6	-0.0604204	0.942333	0
P68040	-0.0589611	0.91546	0
E9Q7C7	-0.0587955	0.921381	0
Q9QZQ8	-0.0582167	0.927012	0
Q5SU71	-0.057818	0.908316	0
Q3U0Y9	-0.0570592	0.910476	0
Q3TN39	-0.0552547	0.955964	0
F6YFR7	-0.0546468	0.926616	0
D3YVR0	-0.0537505	0.953234	0
Q8K0Z5	-0.0537505	0.958903	0
E9Q5J9	-0.0537505	0.958903	0
A0A0R4J1P2	-0.0537505	0.953234	0
P21107	-0.0537505	0.958903	0
Q9CSW4	-0.0536449	0.927925	0
Q91ZU5	-0.052774	0.919302	0
Q91ZU4	-0.052774	0.919302	0
Q9CZT2	-0.0526452	0.942691	0
Q3U4K6	-0.0491239	0.936848	0
Q811N6	-0.0488592	0.942148	0
P16125	-0.0488221	0.942805	0
G8DYK7	-0.0461944	0.925402	0
G8DYH7	-0.0461944	0.925402	0
A2ABY3	-0.0449656	0.933941	0
Q3TLU0	-0.0449656	0.933941	0
P62843	-0.041572	0.9602	0
D3YTQ9	-0.041572	0.9602	0
Q3UXS6	-0.041572	0.9602	0
Q3UK70	-0.041572	0.9602	0
Q3UAS4	-0.0385013	0.956633	0
Q3TDU1	-0.0367922	0.97866	0
Q3UF58	-0.0330678	0.961863	0
B2RXY9	-0.031745	0.963136	0
A0A158SIT8	-0.031068	0.953161	0
A1YYN0	-0.028081	0.962171	0
Q9D4H8	-0.0276	0.967457	0
Q3UDB1	-0.027532	0.954758	0
A0A0N4SV00	-0.0266649	0.956263	0
A1YYM8	-0.0259843	0.971624	0
Q8R509	-0.024635	0.970209	0
F6S2D5	-0.0227423	0.974316	0
Q8C2Z1	-0.0224008	0.965405	0
A0A0A6YWA4	-0.0211934	0.977768	0
A0A0A6YWH3	-0.0211934	0.977768	0
Q9QWU1	-0.020601	0.968709	0
B8YPG2	-0.0198686	0.976785	0
P80313	-0.019852	0.967474	0
Q3THH8	-0.019852	0.967474	0
Q3TET0	-0.019852	0.967474	0
Q8C5Q5	-0.019852	0.967474	0
Q3UW53	-0.0197449	0.970275	0
Q3U2F9	-0.019044	0.987861	0
Q8CCF0	-0.0186513	0.973007	0
Q6NZC1	-0.0184466	0.971074	0
Q3V3Q2	-0.0184223	0.974877	0
Q3TJN2	-0.0178433	0.970717	0
G3UX67	-0.0177247	0.97846	0
Q3TVT4	-0.0169465	0.971467	0
Q62093	-0.016894	0.989963	0
Q8C671	-0.016894	0.989963	0
Q3UZI0	-0.0129422	0.9875	0
Q8BTX6	-0.0127583	0.989994	0
P16277	-0.0127478	0.988146	0
Q7TPC0	-0.0126119	0.990272	0
D6RGU3	-0.012307	0.990337	0
Q3TXL5	-0.010044	0.990787	0
F2Z480	-0.00828948	0.99102	0
Q9JLN9	-0.00725239	0.992673	0
Q3UIJ0	-0.00688835	0.988799	0
G3UZU6	-0.00485726	0.99445	0
Q8K078	-0.00259735	0.996167	0
Q60631	0.0051353	0.996488	0
Z4YJT3	0.00573894	0.994021	0
Q8BW03	0.00594921	0.99409	0
O89072	0.00631893	0.992192	0
Q8C690	0.00867551	0.989911	0
F6ZQQ3	0.00947227	0.987909	0
P70372	0.00990646	0.995964	0
Q3TJN3	0.0186428	0.982626	0
Q91V92	0.0191213	0.972391	0
P57776	0.0205027	0.978322	0
F6ZFU0	0.0205027	0.978322	0
D3Z7N2	0.0205027	0.978322	0
A0A0R4J1L2	0.0205027	0.978322	0
Q91VK2	0.0205027	0.978322	0
D3YUQ9	0.0205027	0.978322	0
E9QN08	0.0205027	0.978322	0
D3YZT9	0.0205027	0.978322	0
A0A0R4J1E2	0.0205027	0.978322	0
Q80T06	0.0205027	0.978322	0
Q9CQM8	0.0211733	0.978051	0
Q3V117	0.0239564	0.96532	0
Q3UEA1	0.0239564	0.96532	0
P14131	0.0244991	0.988798	0
Q8BT09	0.0246609	0.967886	0
Q6PFA7	0.026406	0.960688	0
Q8C253	0.0297119	0.970408	0
Q3V471	0.0297119	0.970408	0
P16110	0.0297119	0.970408	0
Q8CFQ3	0.0315695	0.960394	0
G3UXL5	0.0329393	0.944981	0
G3UYH2	0.0329393	0.944981	0
A2AN08	0.0366467	0.960133	0
Q8VEE3	0.0382138	0.942437	0
Q3UC10	0.0397017	0.940686	0
E9PWY9	0.0420072	0.933621	0
Q8C016	0.0433223	0.948879	0
Q920Q4	0.0433223	0.944274	0
G3X8X7	0.0433223	0.944006	0
Q8BWV2	0.0433223	0.944274	0
Q922I7	0.0513086	0.940174	0
A0A1B0GRU8	0.0514572	0.925825	0
Q545R3	0.0519617	0.947692	0
Q8R436	0.0579416	0.952973	0
P27661	0.0584427	0.924707	0
F6XIG5	0.0616225	0.912783	0
M0QWK1	0.0639031	0.928265	0
A0A0G2JGQ0	0.0657289	0.921009	0
Q8C0Q4	0.0665498	0.930403	0
P70288	0.0681848	0.887661	0
H3BLF7	0.0697761	0.925904	0
Q05BR6	0.0698555	0.97238	0
Q8BGJ5	0.0698936	0.919307	0
Q8CB58	0.0698936	0.919307	0
Q8C0C7	0.0727386	0.885881	0
Q3TIJ1	0.0754192	0.901578	0
Q8R582	0.0756633	0.90228	0
Q9D1J2	0.0767469	0.890844	0
P63276	0.078599	0.918862	0
Q8BT90	0.078599	0.918862	0
Q3TK12	0.078599	0.918862	0
Q8C6E3	0.0800588	0.913583	0
E9PWE9	0.0810191	0.896749	0
Q542I2	0.0821814	0.871057	0
Q3ULG5	0.0821814	0.871057	0
F6SBF2	0.0836944	0.90084	0
Q3UC79	0.0856466	0.906607	0
Q1LZL7	0.0879054	0.921371	0
Q61496	0.0914469	0.884774	0
Q542F4	0.0923515	0.857686	0
Q9D077	0.0923515	0.857686	0
Q3UA65	0.0923515	0.857686	0
Q5DTS8	0.0923515	0.857686	0
Q8C1Z0	0.0923515	0.857686	0
Q921D5	0.0923515	0.857686	0
Q3TB18	0.0928971	0.909146	0
Q3U6Y9	0.0935286	0.89781	0
Q3TPX7	0.103604	0.83428	0
A2AKJ9	0.104457	0.898406	0
A2AKJ6	0.104457	0.898406	0
Q4JG03	0.10511	0.841035	0
Q3TD26	0.105692	0.859613	0
Q8R2M8	0.105692	0.859613	0
E9PWD4	0.105692	0.859613	0
A0A0R4IZW7	0.105692	0.859613	0
Q3TX08	0.105692	0.859613	0
G3V019	0.105692	0.859613	0
H3BKS8	0.105692	0.859613	0
Q3TM24	0.107021	0.940041	0
F6SVV1	0.109709	0.907735	0
Q4FZE6	0.109709	0.907735	0
Q9JKV1	0.110111	0.825561	0
[truncated: 2,075 more rows]

## Sheet: Hk-Mtb vs UI vol plot diff list
Table S3b. List of differentially expressed proteins in heat killed H37Rv (Hk-Mtb) versus Uninfected (UI) exosomes shown in volcano plots.
Protein id	logFC	P_Value	Differential
Q3TL95	-9.01566	0.000358146	1
Q3TQ33	-6.912	2.5153e-06	1
Q8C1W7	-6.2312	0.000200269	1
G4V4Z2	-5.96086	9.5928e-06	1
G4V4Z1	-5.88731	9.2794e-06	1
A2AMI2	-5.80376	0.000117998	1
F6QKD2	-5.79889	0.000158993	1
ALBU_HUMAN_contaminant	-5.7862	8.95614e-05	1
Q3TK95	-5.679	0.000266437	1
F1DGF6	-5.48862	0.0012628	1
Q61927	-5.43218	6.12879e-05	1
Q80XI3	-5.16635	2.33875e-05	1
G4V4Y9	-5.13934	2.94422e-05	1
Q8R366	-5.10352	0.000134255	1
A0A0R4J117	-5.00569	0.000151809	1
G3UYZ1	-5.00569	0.000151809	1
Q546G4	-4.88955	0.000485855	1
Q8BMP6	-4.86946	0.00428249	1
Q3T9E1	-4.85171	4.17507e-05	1
Z4YJY0	-4.84999	0.000381541	1
Q3UXH2	-4.8325	0.0178368	0
E9PVS1	-4.81391	8.27321e-05	1
Q61704	-4.81391	8.27321e-05	1
A0A1B0GRH1	-4.78674	0.00103165	1
Q9DC37	-4.76745	7.97422e-05	1
B1AXT0	-4.76159	0.000179113	1
Q8BFR9	-4.70041	0.00253719	1
Q8BUD1	-4.67284	0.000303208	1
Q6T3U6	-4.59001	0.000696543	1
Q9QXB9	-4.58964	0.000443481	1
Q60588	-4.56202	0.00285198	1
A0A1W2P6Q4	-4.54526	0.000553403	1
A0A087WQD6	-4.54488	4.09147e-05	1
Q69ZI9	-4.52197	0.00158619	1
P09055	-4.51716	9.33289e-05	1
Q3TX36	-4.51603	8.55136e-05	1
A2AQN9	-4.49222	7.1101e-05	1
E0CYH4	-4.4629	0.00108635	1
Q3U5N8	-4.44597	0.000549222	1
Q3T9I0	-4.43458	0.000264376	1
P29699	-4.40658	0.00806348	1
Q3V4D5	-4.40655	0.000310523	1
Q61668	-4.38512	0.0649085	0
Z4YKC4	-4.35008	0.00424949	1
Q61699	-4.3275	0.000113979	1
E9PWK1	-4.29287	0.000148698	1
Q8R5K4	-4.27117	0.00142685	1
Q571F9	-4.26608	0.000330898	1
Q921I1	-4.24764	0.00186982	1
Q3U1R3	-4.23524	8.63984e-05	1
Q61975	-4.22972	0.00224438	1
Q8C1Y3	-4.22304	5.33738e-05	1
Q9D379	-4.22251	0.00237033	1
Q3TR40	-4.2111	0.000239818	1
Q1MX42	-4.19246	0.00271816	1
Q9CRN8	-4.17249	0.000634947	1
Q3TLX9	-4.16179	0.00226332	1
D0U270	-4.12126	0.000531622	1
A8DV41	-4.12126	0.000831096	1
E9Q223	-4.12126	0.000531622	1
A8DUM2	-4.12126	0.000677513	1
B1Q450	-4.12126	0.000550671	1
D4N6N2	-4.12126	0.000677513	1
D4N6R6	-4.12126	0.000831096	1
D4N6U4	-4.12126	0.000550671	1
P02089	-4.12126	0.00148835	1
D0U269	-4.12126	0.00233529	1
D4N6N9	-4.12126	0.00101091	1
A8DUK4	-4.12126	0.00148835	1
Q54AH9	-4.12126	0.000654053	1
A8DUQ5	-4.12126	0.000537712	1
D4N6V9	-4.12126	0.000654053	1
A8DUP0	-4.12126	0.000677513	1
A8DUK2	-4.12126	0.00148835	1
D4N6M2	-4.12126	0.00148835	1
A8DUP5	-4.12126	0.00101091	1
A8DV59	-4.12126	0.000588743	1
A8DUN2	-4.12126	0.000677513	1
Q61650	-4.12126	0.000904454	1
A8DUK7	-4.12126	0.00101091	1
Q9QUN8	-4.12126	0.000550671	1
A8DUL7	-4.12126	0.000831096	1
A8DUL0	-4.12126	0.000531238	1
A8DUL5	-4.12126	0.00148835	1
D0U284	-4.12126	0.000677513	1
P02104	-4.12126	0.00148835	1
A8DUQ1	-4.12126	0.000531622	1
A8DUL2	-4.12126	0.000531622	1
A8DUP7	-4.12126	0.00148835	1
Q9EQ32	-4.10109	0.00124291	1
Q3UFZ5	-4.08169	0.000153916	1
Q3TI95	-4.0774	0.000188197	1
Q3TWE9	-4.07234	0.00387612	1
Q9CWS5	-4.06829	0.000119219	1
Q61287	-4.06829	0.000119219	1
A8DUV1	-4.06829	0.000119219	1
Q569Z5	-4.03855	0.00908383	1
F7CJN9	-4.03228	0.000424911	1
Q3TDG9	-4.02249	0.0131561	0
Q9CZU3	-4.01763	0.0526742	0
Q9CRH9	-4.00717	0.00290004	1
Q6PEV0	-4.00131	0.000570532	1
Q3THS6	-3.97664	0.0041904	1
Q3TH37	-3.97289	0.00248098	1
Q3TM68	-3.96796	0.000195731	1
A1YYN2	-3.95956	0.0103586	0
Q9CPS5	-3.94805	0.000317297	1
Q3U7G2	-3.94776	0.000167833	1
Q9EQ61	-3.93345	0.0028244	1
Q5F222	-3.91353	0.000119691	1
E9Q035	-3.89049	0.00219242	1
Q3TIU3	-3.88882	0.012669	0
Q6P6I7	-3.87844	0.00248385	1
Q8BN81	-3.87328	0.0150742	0
K2C6A_HUMAN_contaminant	-3.85882	0.056222	0
A0A0U1RNK6	-3.85397	0.00459152	1
F6RT43	-3.84924	0.00178766	1
Q3TVN5	-3.83119	0.000198471	1
Q8K2W5	-3.82342	0.000171064	1
E9PY85	-3.80875	0.00359941	1
G3UZ01	-3.80874	0.000825428	1
P68368	-3.80198	0.0084748	1
A0A0A6YWV7	-3.79367	0.00165957	1
A0A1W2P6G5	-3.77556	0.0295815	0
A0A0A6YWK7	-3.7667	0.000531309	1
P70398	-3.73111	0.00267716	1
Q99KC8	-3.72121	0.000848306	1
Q80YQ1	-3.70925	0.000916327	1
Q8CI43	-3.705	0.000881285	1
A0A087WQS4	-3.66921	0.00218537	1
G3UXZ8	-3.65974	0.000921793	1
Q6IFX2	-3.65216	0.00283201	1
S10A7_HUMAN_contaminant	-3.64717	0.00451894	1
A0A1L1SR46	-3.63588	0.0108032	0
Q58E57	-3.61281	0.00406907	1
A3KGL9	-3.61281	0.00406907	1
E9Q2Z4	-3.61281	0.00406907	1
B7ZCQ3	-3.61281	0.00406907	1
Q3UL36	-3.6113	0.00576813	1
Q61703	-3.60981	0.00486472	1
G3X977	-3.60981	0.00363538	1
Q8K016	-3.60981	0.00586801	1
Q3UEG7	-3.60981	0.00239209	1
A0A0A0MQA5	-3.60273	0.0194613	0
Q9CUN8	-3.58584	0.00134214	1
Q8BIV6	-3.57878	0.0256793	0
A0A087WSL5	-3.57861	0.0115576	0
Q5BL14	-3.57149	0.00433631	1
A0A1L1STA1	-3.56822	0.0112077	0
Q9CXF4	-3.54556	0.00256254	1
Q4TVN0	-3.54556	0.00256254	1
Q7TPU5	-3.54556	0.00256254	1
D3Z2I8	-3.53925	0.0312344	0
P97384	-3.52869	0.00161318	1
Q3UEK5	-3.52375	0.0500491	0
Q8BYY5	-3.51616	0.00818479	1
Q3TW21	-3.51603	0.000351546	1
Q3U548	-3.50819	0.0110359	0
Q3TLK2	-3.49373	0.00167208	1
FILA2_HUMAN_contaminant	-3.48679	0.0503041	0
Q3UE29	-3.48294	0.00880228	1
Q8BMQ1	-3.47277	0.00255449	1
Q9JJN5	-3.47196	0.000624447	1
K1C16_HUMAN_contaminant	-3.46734	0.00337208	1
Q91XW2	-3.46374	0.00173026	1
Q9D7G0	-3.45757	0.00213888	1
Q8R4A4	-3.4508	0.00148108	1
P63038	-3.43279	0.240607	0
A0A0G2JGC1	-3.41538	0.00105044	1
Q3UVH2	-3.40257	0.0129601	0
Q6Q899	-3.39673	0.00065719	1
Q8CCK0	-3.38446	0.0619688	0
Q8BP16	-3.38446	0.0619688	0
Q9CTR1	-3.38446	0.0619688	0
B2RWW1	-3.38026	0.00102695	1
P09528	-3.37513	0.32116	0
P62996	-3.35744	0.000723509	1
D3YZV5	-3.3538	0.00799345	1
B2RXR1	-3.34726	0.000395743	1
Q3U8B3	-3.32463	0.00273371	1
Q9JLT2	-3.32437	0.000341775	1
D6RI51	-3.32437	0.000341775	1
Q8R2N2	-3.31703	0.0005536	1
Q91VM2	-3.3167	0.00830181	1
Q3U5C6	-3.28981	0.00550439	1
Q3U806	-3.2807	0.000741322	1
P43274	-3.27962	0.000298644	1
J3QM43	-3.2767	0.00760938	1
F6W687	-3.2767	0.00760938	1
Q91V12	-3.27611	0.00172276	1
D6Q0F3	-3.27355	0.00615758	1
O70182	-3.2679	0.000518047	1
B9EJ54	-3.26592	0.000538976	1
Q3UEU0	-3.24652	0.00173638	1
F6Z6F4	-3.2155	0.00108784	1
B1AXN9	-3.20096	0.0126435	0
Q3U8C4	-3.19959	0.0111626	0
Q5EBK7	-3.19068	0.00212024	1
Q3UBS1	-3.18831	0.000532164	1
P11440	-3.17451	0.00137587	1
P47757	-3.14908	0.00084179	1
Q6ZQ58	-3.14847	0.0153687	0
A2AF65	-3.1402	0.0879966	0
Q91YM7	-3.13873	0.00446254	1
Q3U897	-3.13296	0.0109104	0
Q9CZ58	-3.1301	0.00130986	1
Q3UWT6	-3.1301	0.00130986	1
G3UZF1	-3.12425	0.0018511	1
A0A087WS80	-3.11866	0.000775176	1
A2AQA7	-3.11172	0.00136345	1
A0A0A6YXL3	-3.0932	0.00603742	1
A4IF59	-3.09231	0.00897043	1
A0A087WSU0	-3.08929	0.083868	0
Q3UCF0	-3.08723	0.0329031	0
K3W4R5	-3.07415	0.00583943	1
P48025	-3.07138	0.0181992	0
Q3U1I9	-3.06942	0.00108439	1
Q8R2U5	-3.06799	0.0133615	0
Q3SYP5	-3.04771	0.00098636	1
Q9D8U0	-3.03848	0.000425168	1
J3QNY1	-3.02919	0.0026836	1
B2RXS7	-3.02912	0.0149257	0
A0A087WNY6	-3.02739	0.0423551	0
Q3TE63	-3.02312	0.0925342	0
A0A0J9YUD5	-3.02263	0.00236966	1
A0A087WRB4	-3.01523	0.00658591	1
Q6GQT1	-3.01489	0.000670106	1
Q91VR5	-3.00832	0.000594386	1
Q9JIG7	-3.00727	0.00300028	1
Q9CY06	-3.00285	0.00100771	1
Q9QWJ3	-3.00285	0.00100771	1
Q8BPF4	-3.00285	0.00100771	1
Q91VB8	-3.00285	0.00100771	1
A8DUV3	-3.00285	0.00100771	1
Q9CY10	-3.00285	0.00100771	1
Q8CHD7	-2.99294	0.00259221	1
Q1MX43	-2.98523	0.0196707	0
A0A1D5RM88	-2.97837	0.0141737	0
Q8BPG5	-2.97424	0.0246649	0
Q3U9U3	-2.96499	0.00704421	1
P49722	-2.95295	0.00183808	1
Q5BL18	-2.93419	0.00250054	1
Q3TWK8	-2.92802	0.00125128	1
Q0PD35	-2.92714	0.0261123	0
Q3TW90	-2.92483	0.00136019	1
A1YYM3	-2.92455	0.00347109	1
A2ALV9	-2.90624	0.00224859	1
Q3UXC8	-2.9034	0.0256269	0
Q8CGH7	-2.88805	0.010648	0
D5MR34	-2.87965	0.118289	0
Q8BLK7	-2.87953	0.00982102	1
Q99M73	-2.87317	0.00575427	1
Q9R0H5	-2.87317	0.00575427	1
Q6IFZ9	-2.87317	0.00575427	1
KRT84_HUMAN_contaminant	-2.87317	0.00575427	1
Q9CSF9	-2.86749	0.00773107	1
Q8BL97	-2.86698	0.0104099	0
Q6P1E0	-2.85546	0.00187902	1
B7ZD61	-2.84781	0.00141111	1
Q91ZP6	-2.84315	0.00696948	1
Q8CFS5	-2.83849	0.00421851	1
Q925E7	-2.8296	0.00326057	1
Q3TIP8	-2.82175	0.209921	0
A1YYM6	-2.81853	0.0307592	0
Q922F4	-2.81809	0.0080516	1
D0ESZ4	-2.8156	0.00160491	1
Q3U1J9	-2.8156	0.00160491	1
Q3TDP9	-2.8156	0.00160491	1
Q3TBC8	-2.8156	0.00160491	1
Q3TBD3	-2.8156	0.00160491	1
Q3TCC1	-2.8156	0.00160491	1
A0A0J9YUY8	-2.80644	0.0368685	0
Q8BYV9	-2.79976	0.00229795	1
A2ALV7	-2.79503	0.00244002	1
Q6PDI5	-2.79503	0.00244002	1
A2ALV6	-2.79503	0.00244002	1
A7M7S6	-2.79231	0.000800351	1
Q78PA4	-2.79231	0.000800351	1
P31001	-2.78115	0.00125192	1
D6RJ39	-2.77326	0.00698197	1
Q8CIH5	-2.76417	0.000978234	1
A2ALV8	-2.76133	0.0028453	1
A2ALW1	-2.76133	0.0028453	1
Q8C9Q5	-2.76133	0.0028453	1
Q3TPJ8	-2.76016	0.0179259	0
Q3U3C4	-2.75358	0.00102759	1
D3Z0M6	-2.75125	0.00843083	1
F6YY69	-2.7506	0.0411379	0
A2A5E1	-2.74293	0.019406	0
Q5SWN2	-2.74273	0.00674175	1
E9PZB9	-2.74195	0.0135574	0
A0A087WQ04	-2.73838	0.0083559	1
P70303	-2.73576	0.00416877	1
Q3U9Q8	-2.7352	0.039114	0
Q3UU34	-2.72434	0.0111156	0
A0A0G2JGL8	-2.72331	0.0068785	1
A0A087WS74	-2.72321	0.0203176	0
Q3UKB1	-2.7199	0.00548693	1
P23249	-2.71642	0.00446167	1
Q6B822	-2.71534	0.0752107	0
Q3TDB5	-2.71215	0.00342487	1
D3Z7U0	-2.69986	0.000778239	1
P21956	-2.69382	0.00225533	1
Q3TDU5	-2.69382	0.00226287	1
Z4YLB7	-2.69294	0.0344479	0
Q3UX52	-2.68745	0.00196635	1
A2AT37	-2.68577	0.00201216	1
Q3U2F2	-2.67483	0.00283521	1
A2BFF5	-2.67474	0.0197428	0
Q8BTQ1	-2.6714	0.150999	0
Q3TEL1	-2.67107	0.0402974	0
Q5SVF8	-2.66423	0.00140498	1
A0A140LHA2	-2.66158	0.00103489	1
Q61649	-2.65541	0.00425104	1
P97300	-2.65039	0.0355175	0
Q3U7D9	-2.64883	0.0481557	0
Q9QWQ1	-2.64259	0.00955804	1
Q8BSZ8	-2.63223	0.0624705	0
Q3UAS4	-2.62588	0.00726719	1
Q61207	-2.62588	0.00939153	1
Q3TEB0	-2.61164	0.0789464	0
Q3UDN2	-2.6049	0.0382658	0
Q8VEE4	-2.6047	0.00955182	1
P43276	-2.59959	0.00138691	1
Q1WWK3	-2.59959	0.00138691	1
P62320	-2.59333	0.0618914	0
A0A1D5RM79	-2.59071	0.243086	0
Q05C33	-2.57803	0.00317422	1
A0A087WNX3	-2.5767	0.0755197	0
D3Z1V4	-2.57436	0.00980595	1
Q9CZ30	-2.57337	0.0070587	1
H3BL60	-2.57042	0.00198494	1
Q8BZY3	-2.56674	0.00299378	1
Q3URR1	-2.56553	0.0160627	0
A0A076N9K1	-2.56064	0.0111816	0
B9EKY4	-2.55924	0.00353609	1
Q3THA6	-2.55322	0.0277939	0
Q3UG80	-2.55264	0.0211769	0
Q5SZA3	-2.5404	0.00161047	1
Q5EBQ2	-2.53702	0.0101079	0
Q8CEH8	-2.5368	0.0660132	0
Q9D859	-2.53651	0.0196274	0
Q78E20	-2.5321	0.00348148	1
Q61838	-2.5267	0.021651	0
A0A0A6YX26	-2.52602	0.00705651	1
F8WHR6	-2.52033	0.115687	0
Q91YT4	-2.5153	0.0618951	0
Q3THQ0	-2.51298	0.0262622	0
F7BTP8	-2.51234	0.00353004	1
D3Z3E8	-2.50632	0.00396364	1
A0A1L1STC0	-2.5002	0.0893749	0
Q3U2B2	-2.49791	0.0216485	0
Q7TMD4	-2.49791	0.0551313	0
O35604	-2.49791	0.0226419	0
Q9CWC9	-2.49752	0.0154795	0
P01027	-2.49582	0.00633102	1
P28665	-2.4909	0.00558648	1
A0A0N4SVU1	-2.4909	0.00558648	1
D3Z478	-2.4852	0.00708357	1
A7YY79	-2.47615	0.00284466	1
Q6Y7W8	-2.4736	0.047425	0
LCN1_HUMAN_contaminant	-2.47015	0.00397357	1
D3Z667	-2.46865	0.0553682	0
K1C14_HUMAN_contaminant	-2.46627	0.0176623	0
Q921K2	-2.46536	0.00653532	1
Q08879	-2.4636	0.0231762	0
Q3TMA0	-2.45918	0.00281582	1
Q61918	-2.4571	0.0117709	0
A2AQN7	-2.45447	0.00602463	1
Q8R307	-2.45374	0.0152249	0
Q3TCJ1	-2.45093	0.0331322	0
A0A1W2P6Z4	-2.44655	0.00456604	1
E9PX60	-2.43971	0.0315121	0
D3YX87	-2.43384	0.0121459	0
Q99K92	-2.43277	0.0206584	0
Q1MX40	-2.43137	0.0308127	0
DCD_HUMAN_contaminant	-2.43129	0.0212472	0
Q8C4N8	-2.42333	0.0051189	1
G3UXL2	-2.41831	0.00263468	1
C0HKE6	-2.41816	0.0163878	0
A3KPD0	-2.41816	0.0163878	0
A0AUV1	-2.41816	0.0163878	0
Q8BFU2	-2.41816	0.0163878	0
Q8CGP5	-2.41816	0.0163878	0
Q8CGP7	-2.41816	0.0163878	0
Q1KYM2	-2.41594	0.00574562	1
K1C15_HUMAN_contaminant	-2.40107	0.0321349	0
Q5SSW2	-2.40102	0.0247615	0
K2C6B_HUMAN_contaminant	-2.39932	0.0255121	0
Q8VEB8	-2.39491	0.119232	0
Q80TG7	-2.39187	0.0129613	0
Q3USM3	-2.39102	0.00287414	1
D4AFX7	-2.39013	0.0198083	0
Q9CYG7	-2.38892	0.00360268	1
Q8BU35	-2.38796	0.0296988	0
Q3U825	-2.38765	0.00182962	1
E9PYH2	-2.38577	0.0348094	0
Q60605	-2.38407	0.10644	0
D3Z494	-2.3766	0.0753507	0
Q8BP21	-2.37092	0.00722928	1
E9PZB3	-2.36691	0.017208	0
Q08288	-2.36568	0.00292546	1
Q3TKK3	-2.36168	0.00973059	1
Q3TWF9	-2.36168	0.0652028	0
Q8BRJ5	-2.35907	0.0350509	0
Q3U1S0	-2.35711	0.146091	0
F6VW30	-2.35668	0.0570611	0
A2AKJ2	-2.3535	0.0336054	0
E9Q8F0	-2.35231	0.00214464	1
Q8VH51	-2.35231	0.00214464	1
Q3UXT6	-2.35231	0.00214464	1
Q3U313	-2.35231	0.00214464	1
Q3TWM2	-2.35057	0.0107645	0
K22E_HUMAN_contaminant	-2.34124	0.00940836	1
Q3U5W2	-2.33511	0.0023533	1
P54071	-2.32715	0.00194052	1
Q8R326	-2.32714	0.0611935	0
J3QPG5	-2.32701	0.00279193	1
Q3TGC5	-2.32692	0.0130162	0
D6Q0F6	-2.32618	0.0296452	0
Q99LG2	-2.32309	0.0624383	0
Q3UEE2	-2.32023	0.0100385	0
Q8BP48	-2.31341	0.0272879	0
Q61667	-2.31323	0.00700542	1
Q99J09	-2.30557	0.00314598	1
Q52KP9	-2.29842	0.0161283	0
Q8CGP4	-2.29371	0.0479031	0
A0A0N4SVY2	-2.29323	0.106477	0
G3UZI3	-2.2902	0.00308787	1
Q3UJ03	-2.28035	0.0396648	0
F6Q3G7	-2.27961	0.00447863	1
Q8CGB2	-2.27747	0.00957356	1
P14733	-2.26926	0.0223353	0
A2AGT5	-2.2597	0.0284809	0
Q3TID4	-2.24884	0.0330199	0
Q6NV53	-2.24335	0.00709367	1
Q00651	-2.24335	0.00709367	1
Q792F9	-2.24335	0.00709367	1
P15508	-2.2374	0.0160092	0
Q61655	-2.23293	0.0025121	1
K1C25_HUMAN_contaminant	-2.23284	0.00758826	1
K1C27_HUMAN_contaminant	-2.23284	0.00758826	1
Q8BKQ0	-2.2272	0.00305257	1
K1C9_HUMAN_contaminant	-2.22508	0.0145081	0
A0A1C7CYV0	-2.22249	0.089095	0
E9Q7D8	-2.22188	0.00734298	1
Q8BKE0	-2.22136	0.0625349	0
A0A1D5RLE0	-2.21449	0.0472903	0
V9GX31	-2.21432	0.207917	0
Q8C052	-2.21212	0.0887838	0
Q8BP67	-2.21093	0.0469723	0
Q3UW40	-2.21093	0.0469723	0
D3YUY3	-2.21004	0.029345	0
A0A0R4IZY3	-2.20922	0.0177248	0
F7AA45	-2.20798	0.00257094	1
D6Q0F7	-2.20471	0.038848	0
Q3U868	-2.19975	0.0146445	0
Q07133	-2.19499	0.00438935	1
I7HFT9	-2.19499	0.00438935	1
P42669	-2.19421	0.0532644	0
Q6ZQK1	-2.18976	0.0757874	0
K3W4P2	-2.18836	0.167783	0
A0A0G2JH17	-2.18836	0.167783	0
Q6P4S8	-2.18836	0.167783	0
Q0KK53	-2.18836	0.167783	0
Q3TTF9	-2.18794	0.0267471	0
Q9R1P0	-2.1854	0.0962579	0
B7ZWP2	-2.18233	0.0147082	0
E9Q5K8	-2.17892	0.0497886	0
Q8VCW2	-2.17802	0.00872845	1
B2RU72	-2.17802	0.00872845	1
Q9Z320	-2.17802	0.00872845	1
K1C26_HUMAN_contaminant	-2.17802	0.00872845	1
Q80X90	-2.17108	0.368231	0
Q3U3F0	-2.1646	0.0286715	0
K2C5_HUMAN_contaminant	-2.16106	0.0379121	0
Q3UYC2	-2.15403	0.032221	0
P62141	-2.15344	0.0187095	0
Q61781	-2.14959	0.0156458	0
P17897	-2.1473	0.0067615	1
A0A077S2U6	-2.1473	0.0067615	1
G5E8F1	-2.14702	0.029005	0
P30285	-2.145	0.0169771	0
Q3TQV0	-2.14162	0.00317	1
Q8CFQ6	-2.14008	0.0278605	0
Q8BVF8	-2.1361	0.245173	0
Q3TM87	-2.13252	0.00489127	1
Q3TGE4	-2.12941	0.0493233	0
Q3TG12	-2.12473	0.00389138	1
P28660	-2.1233	0.0076722	1
Q9Z2T6	-2.11821	0.00642735	1
P03995	-2.11821	0.00642735	1
K2C80_HUMAN_contaminant	-2.11821	0.00642735	1
B2RY08	-2.11811	0.0494919	0
Q58E39	-2.1161	0.0148271	0
Q3TRH8	-2.11071	0.00645266	1
Q0VGU9	-2.10935	0.00290125	1
D3YVL0	-2.10909	0.0651192	0
Q14AA6	-2.10874	0.00546683	1
Q9JHK5	-2.10855	0.0550559	0
Q6PF84	-2.10269	0.0571328	0
Q9D3V6	-2.10252	0.0590664	0
E9Q696	-2.10129	0.0241739	0
Q9D8B3	-2.09389	0.00826612	1
S10A9_HUMAN_contaminant	-2.08933	0.0598822	0
F8VPU6	-2.08879	0.047404	0
G8JL74	-2.08226	0.0307226	0
A2BFF7	-2.08024	0.0396491	0
A2A5R2	-2.07857	0.0172483	0
Q4KMN4	-2.07618	0.143358	0
Z4YKA3	-2.07595	0.0415734	0
A2AM65	-2.07595	0.0415734	0
Z4YKB8	-2.07595	0.0415734	0
Q3TEA8	-2.07595	0.0415734	0
Q3TF69	-2.06707	0.048954	0
P50518	-2.06554	0.0565727	0
E9QLL2	-2.06105	0.0065746	1
Q04859	-2.06013	0.00978783	1
Q8BUT2	-2.05997	0.0498267	0
Q3UA33	-2.05219	0.0591172	0
Q810V8	-2.04556	0.0672543	0
A3KML3	-2.04299	0.0337283	0
KPRP_HUMAN_contaminant	-2.04159	0.229521	0
G3UYG6	-2.0345	0.107125	0
A0A0B4J1F9	-2.03179	0.107547	0
CALL5_HUMAN_contaminant	-2.02635	0.00771578	1
S10A8_HUMAN_contaminant	-2.01879	0.00497854	1
Q80SW1	-2.01739	0.0411655	0
F8WI65	-2.01739	0.0411655	0
F8WGT1	-2.01739	0.0411655	0
Q80TQ9	-2.01739	0.0411655	0
H3BKT5	-2.01739	0.0411655	0
Q68FL4	-2.01739	0.0411655	0
A0A1D5RML9	-2.01565	0.0577163	0
Q3TX19	-2.01047	0.0455395	0
A0A140LIG7	-2.00295	0.229876	0
Q3UYQ0	-2.00226	0.00930959	1
Q8BHD7	-1.99622	0.0633817	0
P35441	-1.99575	0.0664831	0
K1C28_HUMAN_contaminant	-1.98947	0.00961706	0
Q3UGX2	-1.98916	0.0295016	0
Q64G17	-1.9864	0.00915139	0
D3Z7M9	-1.9864	0.00915139	0
G3UWL7	-1.97839	0.0131927	0
Q3UAJ1	-1.9772	0.27765	0
Q3TGJ9	-1.97691	0.0278244	0
Q9DCR1	-1.97276	0.10309	0
A1YYN4	-1.97247	0.026103	0
F6YA11	-1.96884	0.0621483	0
A2BFF9	-1.96776	0.0867601	0
Q0VDL6	-1.96672	0.0309545	0
D6Q0F5	-1.96334	0.04966	0
D3Z2K9	-1.96004	0.0123017	0
Q3TKB2	-1.95992	0.03716	0
Q99PU8	-1.9578	0.0198085	0
Q80SV2	-1.951	0.0294312	0
Q99JW7	-1.94843	0.0410127	0
Q3TEB2	-1.94454	0.365472	0
E9QPR6	-1.93775	0.0397747	0
Q5U405	-1.93775	0.0397747	0
B2RUD7	-1.93632	0.0328477	0
K1C17_HUMAN_contaminant	-1.9351	0.0699014	0
Q9R0E1	-1.93453	0.00670535	0
Q3TXP9	-1.93079	0.0148209	0
Q3UR88	-1.92843	0.0346584	0
P68372	-1.92124	0.0542581	0
Q9CVR0	-1.91868	0.111167	0
A0A076N9K6	-1.9157	0.0130061	0
Q99JB5	-1.91527	0.0495035	0
E9PV36	-1.91325	0.00791408	0
K1C10_HUMAN_contaminant	-1.91271	0.0133324	0
F6UND7	-1.90711	0.0136531	0
T2HRB1	-1.90175	0.0135327	0
O35495	-1.89955	0.0140041	0
E9PXV8	-1.89796	0.0146229	0
Q6LEQ3	-1.89739	0.0543821	0
P70372	-1.89056	0.351752	0
A0A1B0GRV8	-1.88584	0.0479832	0
A0A1B0GR69	-1.88584	0.0479832	0
E9PW39	-1.88414	0.0111544	0
Q9D0L8	-1.87982	0.00604867	0
E9QK53	-1.87938	0.0268438	0
G3X9B1	-1.87649	0.21354	0
Q6PAC1	-1.87355	0.0293611	0
A0A1D5RMD8	-1.86986	0.0357446	0
F6SHF3	-1.86929	0.0663346	0
Q3TN07	-1.86805	0.109397	0
Q6PB65	-1.86686	0.183549	0
O55108	-1.86637	0.00780688	0
Q3TRJ7	-1.86524	0.0218443	0
P17742	-1.86499	0.310208	0
Q3T9S7	-1.86106	0.0192346	0
P21803	-1.85726	0.0156924	0
Q00PI9	-1.84313	0.0146407	0
Q5DTG9	-1.84149	0.0173654	0
Q05DS7	-1.84062	0.0683867	0
Q9CVZ1	-1.84025	0.0193103	0
Q6ZPS9	-1.84001	0.00810029	0
E9Q700	-1.83748	0.108672	0
Q3UDP9	-1.83716	0.0126759	0
Q9R1C7	-1.83337	0.0455959	0
O35381	-1.83266	0.0172519	0
Q3UW32	-1.83266	0.0172519	0
F6UFG6	-1.83266	0.0172519	0
E9Q604	-1.82751	0.0586287	0
B2RVD5	-1.82628	0.0613436	0
Q61563	-1.81827	0.0448629	0
A0A087WSB0	-1.8122	0.0646796	0
Q9WU78	-1.81174	0.00865892	0
E9Q7E8	-1.81068	0.0187143	0
A0A1D5RM92	-1.81014	0.0201197	0
I3RSH5	-1.81014	0.0201197	0
Q3UJU3	-1.81014	0.0201197	0
P62715	-1.8091	0.186943	0
Q8BN07	-1.8091	0.186943	0
Q8VED4	-1.8091	0.186943	0
P63330	-1.8091	0.186943	0
A0A0R4J1B4	-1.80849	0.0301529	0
Q3TUA5	-1.80809	0.128279	0
Q8BTX6	-1.80636	0.110955	0
Q3U3H5	-1.80422	0.0189537	0
A2A513	-1.80323	0.0118714	0
P02535	-1.80323	0.0118714	0
Q3UNQ3	-1.803	0.0445766	0
Q3U8P5	-1.80179	0.119231	0
D3YZN8	-1.80163	0.0648747	0
A0A140LHP9	-1.80156	0.00690518	0
Q80Y09	-1.80096	0.00894663	0
Q6NXZ9	-1.80047	0.0497411	0
Q8K1B8	-1.80047	0.0497411	0
K1C12_HUMAN_contaminant	-1.79954	0.0156633	0
Q921L4	-1.79922	0.0645415	0
Q8CBB6	-1.79922	0.0645415	0
O55107	-1.79913	0.00926896	0
K3W4Q8	-1.79913	0.00926896	0
Q8BVB4	-1.79872	0.0127555	0
Q9CQV8	-1.78981	0.0614044	0
Q7TN11	-1.78568	0.0908827	0
A0A087WSC6	-1.78319	0.0510406	0
Q8C585	-1.78046	0.127506	0
Q5M9K9	-1.77424	0.0223292	0
O55201	-1.77385	0.0309292	0
Q3V2Z4	-1.77286	0.0175807	0
Q3TUI1	-1.77286	0.0175807	0
Q3UDK4	-1.77286	0.0175807	0
P14824	-1.77286	0.0175807	0
Q3UI56	-1.77286	0.0175807	0
Q99JX6	-1.77286	0.0175807	0
F8WIT2	-1.77286	0.0175807	0
Q3U6N3	-1.77071	0.016962	0
G3UZX1	-1.76951	0.189348	0
Q3U4Y0	-1.7671	0.0834889	0
C9DT14	-1.76453	0.0179018	0
Q3TWL8	-1.76421	0.0422513	0
D3Z2T9	-1.76175	0.023647	0
Q8BPV9	-1.75949	0.0669639	0
Q6ZQJ2	-1.75836	0.0611265	0
K2C1_HUMAN_contaminant	-1.75554	0.0293439	0
Q60749	-1.75474	0.0367796	0
P42208	-1.75465	0.167158	0
E9Q3V6	-1.75465	0.184572	0
Q7TMY8	-1.75382	0.0737622	0
A0A0J9YTQ8	-1.75121	0.154721	0
Q6DI78	-1.7481	0.0140908	0
Q6IME9	-1.74614	0.0790252	0
K2C73_HUMAN_contaminant	-1.74614	0.0790252	0
K2C74_HUMAN_contaminant	-1.74614	0.0790252	0
K2C72_HUMAN_contaminant	-1.74614	0.0790252	0
K2C71_HUMAN_contaminant	-1.74614	0.0790252	0
Q3V3A1	-1.74522	0.0287724	0
Q61187	-1.7437	0.0379236	0
Q3UK08	-1.7437	0.0204785	0
D3Z2V5	-1.7437	0.0222734	0
A0A1B0GS10	-1.7437	0.0204785	0
A0A1B0GRX2	-1.7437	0.020261	0
A0A1D5RMB6	-1.74086	0.0216784	0
Q792Z1	-1.73455	0.0170332	0
Q7M754	-1.73455	0.0170332	0
E9Q9B7	-1.73384	0.0121037	0
P62827	-1.7287	0.0122405	0
Q3ULW0	-1.7287	0.0122405	0
Q61990	-1.72503	0.0256731	0
Q61851	-1.72474	0.0960253	0
Q3TED1	-1.72357	0.100341	0
E9PWD1	-1.72035	0.0412917	0
S4R2T5	-1.72013	0.054018	0
G3X9Q3	-1.71411	0.223876	0
A0A0R4J112	-1.7105	0.0421229	0
Q80TD1	-1.71034	0.0619931	0
K3W4L3	-1.71031	0.0743618	0
Q3TXJ0	-1.71031	0.0967221	0
Q8BPF7	-1.70726	0.0902421	0
P07091	-1.70564	0.0556596	0
A2BFF8	-1.70513	0.150268	0
Q9CV17	-1.70338	0.0198064	0
D0V735	-1.70338	0.0198064	0
B1ATJ5	-1.70338	0.0198064	0
Q62168	-1.70338	0.0198064	0
A6BLY7	-1.70338	0.0198064	0
Q61765	-1.70338	0.0198064	0
Q497I4	-1.70338	0.0198064	0
A1L317	-1.70338	0.0198064	0
Q6IFX3	-1.70338	0.0198064	0
B1AQ75	-1.70338	0.0198064	0
Q61897	-1.70338	0.0198064	0
KRT36_HUMAN_contaminant	-1.70338	0.0198064	0
KT33B_HUMAN_contaminant	-1.70338	0.0198064	0
KRT38_HUMAN_contaminant	-1.70338	0.0198064	0
K1C24_HUMAN_contaminant	-1.70338	0.0198064	0
K1H1_HUMAN_contaminant	-1.70338	0.0198064	0
K1C18_HUMAN_contaminant	-1.70338	0.0198064	0
KRT37_HUMAN_contaminant	-1.70338	0.0198064	0
K1H2_HUMAN_contaminant	-1.70338	0.0198064	0
KRT35_HUMAN_contaminant	-1.70338	0.0198064	0
A0A087WSQ1	-1.70015	0.202037	0
Q3TSE1	-1.69844	0.0352789	0
E9PXG9	-1.69827	0.108321	0
Q3UGY4	-1.69798	0.0346614	0
Q6P5B0	-1.69502	0.0181592	0
D3YZ82	-1.69268	0.0165737	0
E9QMR2	-1.6902	0.110195	0
Q9D7F7	-1.68842	0.0100669	0
Q99JM0	-1.68817	0.0726788	0
Q8CEX0	-1.68378	0.0186375	0
Q9EST5	-1.68176	0.032628	0
F7BA91	-1.68013	0.124026	0
Q3TN05	-1.67758	0.0175986	0
Q811M8	-1.67467	0.0315094	0
A1YYN1	-1.67178	0.0239743	0
Q3THE6	-1.6659	0.069798	0
D6RJ11	-1.66371	0.0313524	0
Q91WM3	-1.66315	0.0137056	0
Q3UQJ7	-1.66116	0.031603	0
E9PVD2	-1.66089	0.127782	0
A6X935	-1.66089	0.127782	0
A0A0R4J1N1	-1.66089	0.127782	0
E9Q5L2	-1.66089	0.127782	0
B2RX08	-1.65706	0.0493989	0
G5E8G0	-1.65392	0.074918	0
G3X9W0	-1.65392	0.0765587	0
F6ZV59	-1.65392	0.0678867	0
P06240	-1.64859	0.1188	0
B7ZCT4	-1.64793	0.0601539	0
Q3U7Z6	-1.64369	0.0146207	0
Q6NWV5	-1.64369	0.0146207	0
Q3U7G3	-1.6402	0.0232762	0
O70250	-1.63922	0.017936	0
P05784	-1.63842	0.0187434	0
Q9Z1Z0	-1.63584	0.0717905	0
A0A0G2JDW6	-1.63362	0.0533565	0
P51885	-1.62914	0.0143093	0
E0CX62	-1.62727	0.149801	0
D3YXZ9	-1.62725	0.0112832	0
Q0VDL5	-1.62538	0.0326247	0
Q5PR75	-1.62493	0.106918	0
Q3TTI6	-1.62435	0.0667892	0
G3UYR9	-1.61866	0.173207	0
D3Z4D8	-1.61817	0.158457	0
Q54AE3	-1.61627	0.0450222	0
E9PYD3	-1.61592	0.0210308	0
Q8C8R2	-1.60897	0.218691	0
P37913	-1.6066	0.0159688	0
Q9CZK9	-1.59837	0.214409	0
E9Q880	-1.59078	0.0277125	0
P97855	-1.58707	0.0980087	0
Q6P5F9	-1.58393	0.0623718	0
Q921J0	-1.58393	0.0623718	0
Q3TG75	-1.57699	0.263004	0
E9Q7E6	-1.57694	0.0296787	0
Q8K2Z4	-1.5749	0.0146615	0
A0A0R4J0H7	-1.5749	0.0146615	0
Q543F6	-1.57458	0.0391565	0
Q3TYF5	-1.57283	0.223123	0
A0A0N4SW07	-1.5719	0.0374171	0
Q0VG47	-1.56405	0.147948	0
G3X922	-1.55661	0.167049	0
Q3TXF9	-1.55386	0.0343952	0
Q8VDN2	-1.55386	0.0343952	0
Q3TMK0	-1.54927	0.0793921	0
Q3TMX6	-1.5434	0.0239109	0
P97377	-1.54264	0.0435269	0
A0A0R4J0K2	-1.54253	0.0858817	0
B2RY56	-1.54174	0.039653	0
E9Q2M5	-1.53723	0.241917	0
Q60668	-1.53642	0.0814147	0
Q149Z9	-1.53403	0.081101	0
B2KF32	-1.52949	0.104755	0
P29416	-1.52451	0.406054	0
G3X8U3	-1.51933	0.0395266	0
Q69ZA1	-1.5166	0.0366248	0
A0A0N4SVV8	-1.51304	0.0681672	0
A0A076N1C3	-1.51065	0.0180956	0
Q3UCW8	-1.50975	0.0721405	0
Q3UPG0	-1.50857	0.0448519	0
Q8BYX3	-1.50819	0.165559	0
Q3MJF2	-1.50695	0.0510424	0
Q8BKK2	-1.5064	0.0189045	0
Q3TW82	-1.50548	0.019683	0
Q8BWZ3	-1.50475	0.0604361	0
A0A1B0GSL7	-1.49929	0.0665308	0
Q6NXW3	-1.49929	0.0665308	0
A0A1B0GRE9	-1.49929	0.0665308	0
A0A1B0GSR2	-1.49929	0.0665308	0
Q5SRI3	-1.49788	0.0420457	0
A0A140LIS5	-1.4972	0.0149365	0
Q3V2E0	-1.49717	0.0339654	0
Q9QUK9	-1.49717	0.0339654	0
B9EJ35	-1.49717	0.0339654	0
Q9Z1R9	-1.49717	0.0339654	0
Q3V2G3	-1.49717	0.0339654	0
Q9R0T7	-1.49717	0.0339654	0
Q792Y9	-1.49717	0.0339654	0
Q792Z0	-1.49717	0.0339654	0
Q792Y8	-1.49717	0.0339654	0
Q4G0C2	-1.49717	0.0339654	0
D6RH85	-1.49518	0.179617	0
Q8BHN3	-1.49452	0.0451339	0
Q922Z3	-1.48422	0.057219	0
Q3TSG8	-1.48422	0.057219	0
Q922R9	-1.48422	0.057219	0
Q9CQN1	-1.48422	0.057219	0
Q3UPJ8	-1.48422	0.057219	0
Q3TK29	-1.48422	0.057219	0
Q3U1U4	-1.4826	0.0419267	0
S4R2B0	-1.47902	0.0491702	0
Q543J5	-1.47431	0.0474861	0
Q03142	-1.47413	0.0546675	0
D2KPZ5	-1.46787	0.0380771	0
Q8VHX6	-1.46763	0.281528	0
A0A1D5RLD4	-1.46721	0.162958	0
Q8CBY7	-1.46713	0.056807	0
Q3U6N7	-1.4542	0.0858525	0
Q3U9M7	-1.4542	0.0858525	0
Q3TJX0	-1.4542	0.0858525	0
Q61233	-1.4542	0.0858525	0
Q3U6Z1	-1.4542	0.0858525	0
A2A5N1	-1.45165	0.053506	0
A0A0U1RQ95	-1.45079	0.0469303	0
Q3TSR2	-1.44934	0.0460943	0
Q3U0V9	-1.44562	0.0286292	0
Q6PE05	-1.43618	0.232415	0
Q9CY93	-1.4355	0.132215	0
G3UZX7	-1.42606	0.249263	0
Q3TXM9	-1.42461	0.151118	0
Q8CCX6	-1.42185	0.143692	0
A0A1B0GS29	-1.41486	0.100988	0
Q05CX5	-1.41357	0.0291103	0
Q3UZ17	-1.41357	0.0291103	0
Q3UGK2	-1.41357	0.0291103	0
Q3U5L2	-1.41357	0.0291103	0
Q7TNC4	-1.41357	0.0291103	0
A0A1B0GR63	-1.40866	0.0809264	0
Q8VC94	-1.4042	0.127143	0
Q3V1V0	-1.40245	0.14302	0
A0A1B0GSX5	-1.40082	0.0211243	0
A0A1B0GR50	-1.40082	0.0211243	0
Z4YL78	-1.40065	0.156483	0
D3Z4K1	-1.39388	0.033062	0
Q3UPI3	-1.39212	0.0589357	0
Q3UK39	-1.38617	0.0478146	0
Q3UJN1	-1.38617	0.0478146	0
P97310	-1.38617	0.0478146	0
Q80SX9	-1.3848	0.0286058	0
F6Z4G7	-1.38361	0.083337	0
A0A087WSU2	-1.3809	0.0518192	0
D6RIL4	-1.37871	0.0562073	0
Q5U3M2	-1.37189	0.0979276	0
B7ZMS3	-1.37111	0.197792	0
Q9CWH6	-1.37111	0.197792	0
Q3UD94	-1.36984	0.0495891	0
Q3TJ05	-1.36893	0.234283	0
Q6ZQ61	-1.36584	0.0269002	0
Q3TLQ5	-1.36516	0.0459571	0
G3UWV7	-1.36379	0.14044	0
A1YYM7	-1.36256	0.0575312	0
Q9JKB3	-1.36061	0.0466779	0
Q64369	-1.36061	0.0466779	0
Q68G78	-1.36061	0.0466779	0
Q61478	-1.36061	0.0466779	0
A0A087WPH7	-1.36018	0.050419	0
Q3U1W4	-1.35889	0.0676089	0
Q3U292	-1.35873	0.114942	0
P48678	-1.358	0.198155	0
Q811J3	-1.35386	0.062815	0
P62962	-1.34872	0.45823	0
P16125	-1.34611	0.0820773	0
Q60950	-1.34531	0.0453509	0
D3YVI2	-1.34245	0.0948843	0
Q3UA58	-1.34019	0.101444	0
D3Z0J6	-1.34	0.108907	0
Q3UJG9	-1.33466	0.0843649	0
Q60951	-1.33098	0.0570296	0
Q71V06	-1.33098	0.0570296	0
Q810K5	-1.33098	0.0570296	0
Q3UBT1	-1.33098	0.0570296	0
Q8R055	-1.32615	0.156556	0
H3BLP7	-1.32507	0.0987296	0
B1AX58	-1.32155	0.0971994	0
Q8BKX3	-1.32076	0.1067	0
Q6URW6	-1.31926	0.200302	0
A0A1D5RMM1	-1.31505	0.208643	0
Q3U4J9	-1.30884	0.0686471	0
Q3V1X6	-1.30798	0.0801594	0
Q3ZAW8	-1.30679	0.0722564	0
A2AGN7	-1.3066	0.05524	0
Q3TKC2	-1.30612	0.0562914	0
A0A1B0GSH4	-1.30434	0.0930111	0
Q8BUP7	-1.30366	0.0562075	0
B7ZCF1	-1.30366	0.0562075	0
Q3U8Y7	-1.30366	0.0562075	0
O88685	-1.30366	0.0562075	0
Q3TKG4	-1.30366	0.0562075	0
Q3THI5	-1.30366	0.0562075	0
B1AT92	-1.29949	0.0569742	0
P19246	-1.29916	0.0929312	0
Q80TQ3	-1.29916	0.0929312	0
A0A1L1SRX2	-1.29582	0.165373	0
P10404	-1.2954	0.0506837	0
Q9CZT2	-1.29309	0.112519	0
Q3U237	-1.29049	0.139855	0
Q3TY82	-1.28448	0.0272338	0
Q923G3	-1.28335	0.29023	0
Q497N3	-1.28192	0.104358	0
Q9Z2C8	-1.28192	0.104358	0
A0A0A0MQD2	-1.28192	0.104358	0
B2RUF0	-1.28192	0.104358	0
E9QPD7	-1.28044	0.149152	0
P99027	-1.27975	0.0946337	0
Q8CGI8	-1.27969	0.0930461	0
A2RS68	-1.27745	0.0290873	0
Q9CR32	-1.27745	0.0290873	0
F8WI18	-1.27663	0.0644824	0
Q571A1	-1.27636	0.0796722	0
Q3TLZ3	-1.27475	0.0837904	0
B2RTM0	-1.27429	0.0694598	0
Q8BKT7	-1.27234	0.0683857	0
Q9CX56	-1.27198	0.0527346	0
A0A1D5RML8	-1.27081	0.222419	0
Q3U7V7	-1.27019	0.18137	0
A2BGG7	-1.26894	0.12171	0
Q9CSM4	-1.26565	0.259832	0
Q99LB4	-1.2643	0.137566	0
A1YYM4	-1.26261	0.0746905	0
Q3TLX4	-1.25931	0.144638	0
A0A087WSQ5	-1.25876	0.182295	0
D3YU77	-1.25445	0.0432887	0
Q3UA02	-1.25055	0.130612	0
Q3U9Y3	-1.25055	0.130612	0
Q3U4G8	-1.2505	0.31442	0
A0A0R4J0B4	-1.24947	0.168673	0
Q99KK2	-1.24947	0.168673	0
KRT85_HUMAN_contaminant	-1.24863	0.244195	0
KRT86_HUMAN_contaminant	-1.24863	0.244195	0
KRT81_HUMAN_contaminant	-1.24863	0.244195	0
KRT83_HUMAN_contaminant	-1.24863	0.244195	0
E9Q715	-1.24827	0.0396446	0
P24452	-1.24407	0.145186	0
Q9ER00	-1.24246	0.406101	0
Q9JJY4	-1.24135	0.248524	0
J3QN85	-1.24131	0.122438	0
Q64262	-1.23802	0.057361	0
D6RGM7	-1.23652	0.0391207	0
Q9D3R6	-1.23652	0.0391207	0
A0A0E4D027	-1.23652	0.0391207	0
A0A0E4HJ81	-1.23652	0.0391207	0
B7ZNK9	-1.23652	0.0391207	0
D3Z4J2	-1.23652	0.0391207	0
A0A0G2JFY0	-1.23652	0.0391207	0
A0A0E3WJP9	-1.23652	0.0391207	0
D3Z0U5	-1.23652	0.0391207	0
A0A0E4D014	-1.23652	0.0391207	0
A0A0A0MQ80	-1.23652	0.0391207	0
Q3UMC0	-1.23652	0.0391207	0
A0A0E4HEY7	-1.23652	0.0391207	0
Q9D0B0	-1.23403	0.250767	0
A0A1B0GR44	-1.2224	0.211085	0
Q7TT81	-1.2224	0.211085	0
Q6ZWP0	-1.2224	0.211085	0
A0A1B0GRR8	-1.2224	0.211085	0
D3YYE1	-1.21755	0.174251	0
Q3TXT4	-1.2168	0.083012	0
Q8C5E7	-1.2168	0.083012	0
Q3TJN6	-1.2168	0.083012	0
Q9D8U8	-1.2168	0.083012	0
Q3UWP4	-1.2154	0.123565	0
Q05BR6	-1.21258	0.553596	0
D3YYB1	-1.21257	0.266335	0
Q3TW10	-1.21095	0.101733	0
A0A1B0GSN3	-1.21071	0.0468628	0
P05555	-1.20893	0.137402	0
Q4VBG1	-1.20838	0.144418	0
A0A140LJK3	-1.20694	0.150086	0
P21812	-1.20676	0.0566426	0
Q3UN88	-1.20676	0.0566426	0
A0A1D5RLM9	-1.20282	0.285569	0
B2RWH3	-1.19802	0.0925937	0
F8WIX8	-1.19802	0.0925937	0
Q64426	-1.19802	0.0925937	0
A0A087WNP3	-1.19709	0.0647282	0
E0CYN1	-1.1965	0.048266	0
P60335	-1.19529	0.0746647	0
Q3ULD6	-1.19355	0.25953	0
Q9EQD6	-1.19354	0.0912916	0
Q3UPE1	-1.19298	0.0892397	0
Q64523	-1.1912	0.0941307	0
Q5SQ20	-1.19044	0.194459	0
Q8R4E6	-1.18693	0.091834	0
Q9EQD7	-1.18592	0.092958	0
Q8CCB4	-1.18152	0.0994618	0
HORN_HUMAN_contaminant	-1.18106	0.348054	0
A0A1B0GT75	-1.17791	0.114189	0
Q922B8	-1.17621	0.262189	0
B2RXM2	-1.17476	0.13151	0
A0A0N4SVL0	-1.16947	0.0815339	0
P84228	-1.16355	0.0729026	0
P68433	-1.16355	0.0729026	0
A0A1W2P768	-1.16355	0.0729026	0
A1L0U3	-1.16355	0.0729026	0
A1L0V4	-1.16355	0.0729026	0
Q80V03	-1.1632	0.0956928	0
Q6A002	-1.16189	0.0969977	0
Q3TJW1	-1.15805	0.156403	0
P02301	-1.15742	0.0737976	0
F8WI35	-1.15742	0.0737976	0
P84244	-1.15742	0.0737976	0
Q811N3	-1.15354	0.0705264	0
A0A0G2JEU9	-1.15028	0.194752	0
E0CZ27	-1.14992	0.0746818	0
H3BIX4	-1.14887	0.326586	0
Q3UFF9	-1.14441	0.180018	0
Q9CZU5	-1.14193	0.0936139	0
Q3TV90	-1.14135	0.0512916	0
Q9CYI4	-1.14135	0.0512916	0
Q05D11	-1.14135	0.0512916	0
A0A0R4J047	-1.14135	0.0512916	0
Q58EV4	-1.14067	0.330536	0
Q3U1F2	-1.13927	0.0626186	0
Q8BQ25	-1.13927	0.0626186	0
A0A1L1SUK3	-1.13555	0.296517	0
Q61877	-1.1348	0.0741032	0
E9PZ00	-1.13301	0.373922	0
O08847	-1.13124	0.111901	0
A0A0R4J0V5	-1.13124	0.111901	0
P08775	-1.13124	0.111901	0
Q6GTF2	-1.12894	0.364618	0
Q3UJL7	-1.1257	0.371996	0
A0A0G2JGQ5	-1.12278	0.0997795	0
Q9QUR6	-1.12205	0.0750572	0
Q3TCS0	-1.12205	0.0750572	0
Q8C6A3	-1.12205	0.0745675	0
E0CYR7	-1.12084	0.0682313	0
Q9ERU9	-1.12078	0.0574268	0
D3YYS7	-1.11822	0.208057	0
Q8K0D0	-1.10963	0.120734	0
A0A087WQR6	-1.10228	0.111789	0
A0A0G2JGD2	-1.09781	0.111	0
Q3TDX2	-1.09738	0.420803	0
Q8C7U4	-1.09475	0.176249	0
E9QAS8	-1.09475	0.176249	0
Q9WVR4	-1.09475	0.176249	0
E9QAS9	-1.09475	0.176249	0
Q3U4I5	-1.09346	0.121086	0
Q8VGV8	-1.09023	0.122348	0
Q8R0B2	-1.0878	0.228837	0
Q8CAG6	-1.08095	0.123386	0
Q541E2	-1.07965	0.125615	0
Q9DBZ5	-1.07696	0.304721	0
Q3TJB4	-1.07668	0.480995	0
Q9D906	-1.07474	0.197028	0
Q641N3	-1.07436	0.564919	0
F6Q8A4	-1.07231	0.0774141	0
Q9JHU3	-1.06953	0.15107	0
E0CYT5	-1.06249	0.145567	0
Q9DCD2	-1.06066	0.178262	0
D3Z6D8	-1.05654	0.402624	0
D3Z765	-1.04922	0.0669343	0
Q3UJJ8	-1.04395	0.152848	0
Q3U936	-1.03385	0.0986932	0
Q9D071	-1.03248	0.336837	0
A2AMI7	-1.03093	0.156432	0
A2AKJ5	-1.03051	0.116092	0
Q91ZX7	-1.02689	0.1958	0
Q8C553	-1.02434	0.262981	0
Q04736	-1.02353	0.121532	0
D3Z5U6	-1.02335	0.12059	0
J3QP71	-1.02229	0.1731	0
P18572	-1.02229	0.1731	0
A2A4Q0	-1.01812	0.246636	0
B7ZWL9	-1.01683	0.14784	0
Q8BW03	-1.01312	0.234497	0
Q8BQ10	-1.01273	0.142541	0
A0A087WSD3	-1.00833	0.292384	0
P40142	-1.00617	0.315874	0
F6XP90	-1.00587	0.0898839	0
Q9CXZ9	-1.00105	0.176296	0
Q3UJ88	-0.999499	0.296184	0
A2AL13	-0.998477	0.117865	0
Q64525	-0.997596	0.295833	0
A0A1B0GSU0	-0.997087	0.0770641	0
D3Z0B9	-0.997087	0.0770641	0
Q571I9	-0.997087	0.0770641	0
D3Z1T4	-0.996544	0.226442	0
A8IP69	-0.995772	0.0952276	0
Q3U2W2	-0.994027	0.0734413	0
B2RTK3	-0.991864	0.152364	0
P13020	-0.990004	0.410587	0
Q3UBE4	-0.989764	0.255274	0
O88601	-0.989764	0.255274	0
Q3U724	-0.989764	0.255274	0
Q3UB97	-0.989764	0.255274	0
Q3TXC7	-0.989764	0.255274	0
O08992	-0.989764	0.255274	0
Q3TMX0	-0.989764	0.255274	0
Q3U902	-0.989764	0.255274	0
Q3TET7	-0.989764	0.255274	0
Q3U6J5	-0.989764	0.255274	0
Q3U6Q3	-0.989764	0.255274	0
Q3U151	-0.98891	0.491296	0
A0A1B0GS70	-0.987375	0.071061	0
Q05144	-0.986125	0.130335	0
A0A1L1SST0	-0.984397	0.476146	0
O35593	-0.984217	0.165901	0
A0A0A6YWH7	-0.983549	0.366677	0
D3Z5M8	-0.982746	0.169477	0
Q8BJH3	-0.977784	0.354011	0
B2RTG7	-0.977726	0.316914	0
Q3UXG9	-0.975376	0.0992519	0
A1L0U6	-0.973287	0.103818	0
Q91YR7	-0.972557	0.3019	0
A0A0R4J008	-0.97006	0.148668	0
D3Z3C0	-0.969072	0.437164	0
Q3TWV1	-0.968624	0.26376	0
Q3UBI5	-0.967728	0.193475	0
Q61621	-0.966752	0.300388	0
D3YTL5	-0.962927	0.0911149	0
Q9D3U7	-0.961668	0.201477	0
P25206	-0.960829	0.302496	0
Q3TLF6	-0.952244	0.0792573	0
E9Q7T0	-0.95217	0.18274	0
Q69ZE2	-0.951871	0.351562	0
F7C9U3	-0.9499	0.22238	0
Q3UJ44	-0.943569	0.300885	0
Q3V453	-0.940381	0.122459	0
Q62290	-0.940034	0.216955	0
Q62289	-0.940034	0.216955	0
Q9QZ34	-0.940034	0.216955	0
Q9QZ36	-0.940034	0.216955	0
Q9QZ33	-0.940034	0.216955	0
Q6LBL9	-0.940034	0.216955	0
Q9QZ35	-0.940034	0.216955	0
Q3TJF2	-0.940033	0.122946	0
Q62291	-0.938645	0.103799	0
Q3UQ44	-0.938575	0.114141	0
B2RXL7	-0.937057	0.14986	0
A1YYN5	-0.934942	0.147298	0
A1YYM5	-0.934279	0.192783	0
H3BLG5	-0.928869	0.306114	0
Q3UC68	-0.928869	0.306114	0
Q3UUX3	-0.927837	0.375825	0
A0A0R4J2C3	-0.927224	0.553254	0
B7ZD63	-0.924736	0.160125	0
D6RJ60	-0.923299	0.08613	0
Q04750	-0.923072	0.106152	0
Q3TRK9	-0.920501	0.243058	0
Q62267	-0.917864	0.463354	0
Q3TBD2	-0.915711	0.573396	0
D3Z6N3	-0.915397	0.11927	0
Q6LBJ1	-0.915355	0.290612	0
E9QNJ9	-0.913398	0.174967	0
Q3U1Q4	-0.913029	0.247086	0
Q0PD49	-0.910829	0.215247	0
F8WH69	-0.91076	0.213222	0
Q7TMH0	-0.91076	0.213222	0
Q9R1P4	-0.910428	0.0871677	0
F8WHL1	-0.909337	0.51847	0
Q80U79	-0.906772	0.434089	0
Q3V3Q2	-0.905545	0.15516	0
A0A0R4J079	-0.902476	0.224561	0
A0A087WPU5	-0.901638	0.102261	0
Q3TFC0	-0.901087	0.189341	0
Q9D9G7	-0.89641	0.245338	0
D3Z4W5	-0.89641	0.245338	0
A0A076NBC4	-0.894905	0.246837	0
Q8C5R8	-0.892027	0.155735	0
Q64522	-0.890566	0.332257	0
Q3UX10	-0.888256	0.219792	0
Q543H0	-0.886682	0.480775	0
Q3UZH2	-0.885601	0.320991	0
Q8R1N8	-0.885107	0.3102	0
A0A1W2P6F6	-0.884146	0.432454	0
A0A1L1SU19	-0.884031	0.479414	0
Q3TXR9	-0.88223	0.154749	0
P12265	-0.880046	0.246332	0
Q3U6X7	-0.879883	0.168741	0
Q09014	-0.879558	0.225376	0
F6Q6R1	-0.878614	0.318185	0
A0A0R4J049	-0.876698	0.220246	0
Q8CIG8	-0.876698	0.220246	0
O55222	-0.874892	0.172421	0
Q3ULF5	-0.873811	0.111601	0
Q8BFQ1	-0.873775	0.430538	0
A0PJ90	-0.864216	0.272078	0
P17427	-0.863773	0.22872	0
Q5BLJ9	-0.861076	0.261114	0
Q3TNN6	-0.859968	0.357368	0
A0A0U1RNT6	-0.858552	0.382957	0
B1AYJ9	-0.857405	0.29197	0
Q3KQQ7	-0.85485	0.171514	0
Q9DCD8	-0.852239	0.489595	0
Q9R1U1	-0.84981	0.186956	0
O08529	-0.847551	0.145506	0
Q542F4	-0.841003	0.136541	0
Q9D077	-0.841003	0.136541	0
Q3UA65	-0.841003	0.136541	0
Q5DTS8	-0.841003	0.136541	0
Q8C1Z0	-0.841003	0.136541	0
Q921D5	-0.841003	0.136541	0
Q3TUQ5	-0.840906	0.222339	0
Q8BVW7	-0.836819	0.180397	0
F6RUL9	-0.836819	0.180397	0
P06745	-0.831598	0.249067	0
Q8K4Z5	-0.830999	0.26979	0
Q3TI71	-0.830803	0.352089	0
Q3UC72	-0.830455	0.153569	0
Q61598	-0.830455	0.153569	0
Q3UPA3	-0.830455	0.153569	0
Q3UUX9	-0.830455	0.153569	0
Q3TIY6	-0.830455	0.153569	0
D3YZA5	-0.826431	0.190206	0
F8WHL2	-0.822908	0.24967	0
O89058	-0.821789	0.140154	0
Q5SU72	-0.821273	0.357726	0
Q80WQ2	-0.820977	0.237353	0
Q8R2L7	-0.819514	0.25496	0
G5E8K8	-0.819514	0.25496	0
Q8BRB8	-0.819514	0.25496	0
E9Q616	-0.819514	0.25496	0
Q8CEX7	-0.819514	0.25496	0
Q8C0Q4	-0.814894	0.305824	0
A0JLT5	-0.813302	0.12805	0
Q811N2	-0.810486	0.196251	0
Q8BWB2	-0.809415	0.37405	0
E0CXE8	-0.807885	0.222828	0
E9PWE9	-0.806104	0.224527	0
Q8BXQ4	-0.804595	0.444136	0
Q06477	-0.80235	0.38098	0
F8WGS1	-0.801664	0.262584	0
G3UZD3	-0.801664	0.262584	0
Q8BZ98	-0.796318	0.215085	0
F6WYM0	-0.796277	0.462729	0
Q3UDX4	-0.796215	0.223046	0
A0A0G2JG10	-0.796215	0.223046	0
Q3THL2	-0.795162	0.290548	0
P17225	-0.791011	0.549458	0
F8VPN7	-0.790406	0.435015	0
A0A1D5RM76	-0.787853	0.162174	0
Q3V1Z7	-0.785537	0.348693	0
Q99052	-0.776284	0.230288	0
Q543K5	-0.769706	0.41357	0
Q3ULZ3	-0.769706	0.41357	0
Q3U6K9	-0.769706	0.41357	0
E9Q397	-0.769653	0.151329	0
P49312	-0.768745	0.191353	0
Q9D8N0	-0.767129	0.36265	0
Q8C571	-0.765827	0.260284	0
E9Q7C7	-0.763748	0.227573	0
Q3U6S8	-0.763747	0.180652	0
E9Q5B6	-0.763339	0.511209	0
Q8CCF0	-0.759673	0.198512	0
Q3TF18	-0.759319	0.263464	0
P08249	-0.75744	0.472139	0
Q9JJ20	-0.75636	0.551653	0
Q9Z204	-0.755908	0.221219	0
Q3U6P5	-0.755908	0.221219	0
Q3U4K6	-0.754076	0.249742	0
Q99K51	-0.752504	0.371697	0
A0A140T8T4	-0.748409	0.604193	0
Q9QWL7	-0.743921	0.456405	0
Q6PIE1	-0.743641	0.371532	0
Q6PFZ4	-0.743641	0.371532	0
P50396	-0.743084	0.181692	0
Q3UJI2	-0.740931	0.302097	0
Q3UX53	-0.740931	0.302097	0
Q8C5H3	-0.740931	0.302097	0
F6ZLC6	-0.740931	0.302097	0
A2AFJ1	-0.740931	0.302097	0
Q60973	-0.740931	0.302097	0
A2AFI9	-0.740931	0.302097	0
Q1MX41	-0.740096	0.565093	0
Q9ERF8	-0.739528	0.267973	0
Q6F4J0	-0.736007	0.194387	0
Q6F4J1	-0.736007	0.194387	0
Q3TLP8	-0.735809	0.226638	0
Q3UC81	-0.734605	0.197335	0
Q3UC44	-0.734605	0.197335	0
Q3U715	-0.734605	0.197335	0
Q3U5U0	-0.734605	0.197335	0
Q8C562	-0.734605	0.197335	0
Q3UCD4	-0.734605	0.197335	0
Q4FJQ8	-0.734605	0.197335	0
P11152	-0.734605	0.197335	0
Q3UB98	-0.734605	0.197335	0
Q3UB54	-0.734605	0.197335	0
Q3UAX2	-0.734605	0.197335	0
Q3UCH4	-0.734605	0.197335	0
Q3UBE9	-0.734605	0.197335	0
Q3UCZ2	-0.734605	0.197335	0
Q3U841	-0.734605	0.197335	0
O35295	-0.733969	0.316367	0
A1YYN0	-0.733033	0.242263	0
F6ZAX1	-0.732513	0.418392	0
A1YYM8	-0.730936	0.335648	0
A0A087WQP4	-0.72747	0.322354	0
G3UW94	-0.727131	0.283405	0
Q8BTU5	-0.725923	0.18707	0
V9GXC1	-0.723519	0.486333	0
A0A0U1RNK7	-0.720868	0.418352	0
D6RCU8	-0.718809	0.323971	0
D3Z6P1	-0.718809	0.323971	0
A0A087WQS2	-0.718576	0.225147	0
O08739	-0.717731	0.273868	0
P10923	-0.715508	0.322789	0
Q3TN31	-0.714831	0.317273	0
Q3UIT9	-0.714831	0.317273	0
Q9Z2U0	-0.714831	0.317273	0
F2Z480	-0.713242	0.350355	0
Q9JJZ2	-0.713051	0.226184	0
Q3TVI2	-0.711876	0.607253	0
Q8CA90	-0.711704	0.268367	0
Q3TWM9	-0.710407	0.514825	0
Q4LDD4	-0.708672	0.484186	0
E9PUB0	-0.708672	0.484186	0
G3UX67	-0.70804	0.302191	0
Q5SX22	-0.707625	0.179915	0
Q3TH47	-0.707625	0.179915	0
Q8VC46	-0.707625	0.179915	0
P0CG50	-0.707625	0.179915	0
Q5M9K3	-0.707625	0.179915	0
E9Q5F6	-0.707625	0.179915	0
Q922Z8	-0.707625	0.179915	0
Q8R0Z9	-0.707625	0.179915	0
E9QNP0	-0.707625	0.179915	0
Q8C2K3	-0.707625	0.179915	0
B0LAC2	-0.707625	0.179915	0
A0A0A6YW67	-0.707625	0.179915	0
Q922B0	-0.707625	0.179915	0
P0CG49	-0.707625	0.179915	0
A5JUZ1	-0.707625	0.179915	0
E9Q9J0	-0.707625	0.179915	0
E9Q4P0	-0.707625	0.179915	0
Q9DB34	-0.707055	0.314203	0
Q8CFI7	-0.705688	0.192119	0
Q8R0M2	-0.704576	0.227525	0
Q3U831	-0.702554	0.220893	0
P14152	-0.701952	0.41692	0
Q3UY74	-0.69766	0.225429	0
Q811N1	-0.696009	0.276649	0
Q3U8W9	-0.694911	0.506357	0
A0A0N4SVM0	-0.694699	0.603111	0
Q3U617	-0.694415	0.334785	0
Q6A0B0	-0.691712	0.273747	0
D3Z4Q8	-0.690509	0.196997	0
Q3U9P4	-0.689498	0.233061	0
Q3TTD4	-0.689429	0.500158	0
Q52KC3	-0.689024	0.314287	0
P13864	-0.687442	0.417206	0
Q3KQI3	-0.686807	0.231483	0
F8WJG3	-0.686336	0.322538	0
G3UYI4	-0.68556	0.562687	0
G3UYL3	-0.68556	0.562687	0
G3UX15	-0.68556	0.562687	0
G3UYL8	-0.68556	0.562687	0
Q3U784	-0.683338	0.235046	0
Q3TH49	-0.681349	0.347605	0
G3UWR2	-0.680019	0.626554	0
Q80SW4	-0.679308	0.290216	0
E9PWM7	-0.678111	0.422532	0
Q9QZQ8	-0.672752	0.310348	0
A0A1B0GQX5	-0.669526	0.431405	0
A0A1B0GT41	-0.669526	0.431405	0
D3YZQ9	-0.669526	0.431405	0
D3YVR7	-0.669526	0.431405	0
Q64483	-0.669526	0.431405	0
Q548Z6	-0.669526	0.431405	0
D3YZE4	-0.669526	0.431405	0
Q6ZWR4	-0.668426	0.29053	0
Q9QYI3	-0.66542	0.195523	0
Q3UL32	-0.66542	0.195523	0
D3Z1E7	-0.664685	0.37009	0
Q8BPU7	-0.664382	0.33554	0
Q8BPS5	-0.663765	0.364989	0
P34884	-0.657578	0.383689	0
D3Z7F0	-0.657031	0.416831	0
Q91WM1	-0.654504	0.288636	0
Q642L7	-0.652786	0.214514	0
S4R293	-0.652391	0.348589	0
A2A9M4	-0.650932	0.337106	0
Q3UPD5	-0.650313	0.343887	0
P70182	-0.648678	0.300188	0
Q3TA75	-0.647847	0.403688	0
Q6P5B5	-0.647847	0.403688	0
Q62093	-0.645048	0.634175	0
Q8C671	-0.645048	0.634175	0
F6YFR7	-0.644685	0.298761	0
A0A076N402	-0.643761	0.292769	0
Q9JLN9	-0.642968	0.427653	0
Q8BVK3	-0.640855	0.337528	0
Q3TW96	-0.640855	0.337528	0
G3UY52	-0.638356	0.357727	0
A0A087WRI1	-0.635018	0.278628	0
P51912	-0.634074	0.209896	0
G5E895	-0.633471	0.682828	0
Q61081	-0.632671	0.238963	0
Q8VHM5	-0.630811	0.53392	0
Q6PFA7	-0.622784	0.269236	0
Q8BPI7	-0.622382	0.333932	0
Q3TLJ3	-0.622342	0.335474	0
Q3TS64	-0.622342	0.335474	0
Q3UL54	-0.622342	0.335474	0
Q1PG84	-0.622342	0.335474	0
Q8BVY0	-0.622342	0.335474	0
Q3TN25	-0.622342	0.336927	0
Q3TAJ5	-0.622342	0.336927	0
Q3TGI9	-0.622342	0.336927	0
Q99KG1	-0.617949	0.539786	0
Q3TSJ4	-0.614882	0.257361	0
Q78WR5	-0.614882	0.257361	0
P28656	-0.614795	0.403493	0
Q8BSH9	-0.614795	0.403493	0
Q3TF41	-0.614795	0.403493	0
E9PW66	-0.614795	0.403493	0
A0A140LJB5	-0.614795	0.403493	0
A2RSB1	-0.614795	0.403493	0
B7ZNL2	-0.614795	0.403493	0
Q8C1W9	-0.614795	0.403493	0
Q61881	-0.61439	0.24262	0
Q3V122	-0.61439	0.24262	0
Q3UDI8	-0.61439	0.24262	0
Q3UKT3	-0.610163	0.47509	0
A0A1B0GSE8	-0.608599	0.606053	0
Q9D9Y2	-0.608569	0.309502	0
F6TM12	-0.604548	0.353649	0
Q3TM24	-0.597931	0.676429	0
A0A0A6YX49	-0.597809	0.375629	0
A0A0A6YXS8	-0.597809	0.444594	0
K7X379	-0.593715	0.42522	0
D3YVR0	-0.592862	0.524639	0
A0A0R4J1P2	-0.592862	0.524639	0
A0A0N4SVK2	-0.591061	0.43729	0
Q3TAT8	-0.589966	0.524335	0
P01897	-0.588598	0.427867	0
CYTA_HUMAN_contaminant	-0.587437	0.327578	0
A0A126QCQ8	-0.586795	0.438688	0
O35474	-0.586358	0.446756	0
Q8C8K0	-0.586358	0.446756	0
Q8C4U8	-0.586358	0.446756	0
Q3TFB1	-0.58576	0.45286	0
P27661	-0.584782	0.360868	0
A0A1W2P6Q3	-0.58052	0.258667	0
Q8K2P7	-0.579943	0.273676	0
A1YYP1	-0.57922	0.698912	0
Q3TDH5	-0.578193	0.34011	0
A0A1W2P7B7	-0.576952	0.264449	0
E0CYZ2	-0.575573	0.32449	0
F6RSK3	-0.573846	0.804014	0
Q3TIT5	-0.573153	0.569653	0
Q3TSR4	-0.57207	0.374318	0
F7AEH4	-0.56876	0.487895	0
A0A1W2P7A1	-0.56876	0.487895	0
P63323	-0.56876	0.487895	0
Q8BKC5	-0.566073	0.395924	0
Q7TN23	-0.566073	0.395924	0
Q3TT04	-0.566073	0.395924	0
A0A140LI60	-0.562427	0.416678	0
H6TMF5	-0.561583	0.573545	0
A0A1W2P871	-0.56042	0.258334	0
Q5IRJ6	-0.558653	0.533607	0
B2RUM8	-0.557088	0.582309	0
A2AP29	-0.548582	0.347196	0
Q3U8S5	-0.54787	0.339463	0
Q8VEE3	-0.546963	0.321095	0
Q3TD86	-0.545034	0.436281	0
Q8BTJ1	-0.544167	0.523268	0
E9Q6P1	-0.544167	0.523268	0
E9PVC7	-0.543852	0.378059	0
P16277	-0.542097	0.534069	0
P68040	-0.539552	0.348754	0
A0A1B0GRU8	-0.53908	0.346992	0
Q3TBT0	-0.53858	0.587856	0
Q8BKH5	-0.536895	0.357018	0
A0A1B0GRF6	-0.535516	0.371406	0
Q5SQX6	-0.529933	0.647849	0
F6XIG5	-0.528416	0.363867	0
A2AW41	-0.527976	0.584348	0
F6XC15	-0.526088	0.50142	0
B7ZC49	-0.524884	0.382078	0
A0A0U1RP97	-0.522274	0.474867	0
A0A0U1RQ18	-0.522274	0.410449	0
A0A0G2JH04	-0.519969	0.560085	0
A7E215	-0.519847	0.394586	0
Q3TYJ3	-0.516753	0.437675	0
H3BJX8	-0.515582	0.521886	0
E9Q3P4	-0.515269	0.497689	0
Q155P7	-0.515269	0.497689	0
Q9QZ84	-0.515269	0.497689	0
E9PY14	-0.515269	0.497689	0
Q9D1J2	-0.513291	0.374061	0
A0A1W2P828	-0.510711	0.311065	0
Q3TUR4	-0.510107	0.457325	0
Q5SVF9	-0.508999	0.3676	0
B1AWH6	-0.507653	0.583302	0
Q3UTL4	-0.502897	0.313016	0
Q3UZ37	-0.502879	0.432434	0
Q3TSS0	-0.501613	0.720477	0
A0A1W2P7Q6	-0.501585	0.511752	0
Q3TXC4	-0.497892	0.4866	0
Q3U4K7	-0.497892	0.4866	0
Q3U8U1	-0.497892	0.4866	0
E9PXI0	-0.497892	0.4866	0
Q8VDU4	-0.497892	0.4866	0
Q3U670	-0.497892	0.4866	0
Q3U9E2	-0.497892	0.4866	0
Q3UAV5	-0.497892	0.4866	0
Q3UAG9	-0.497892	0.4866	0
Q3UAH3	-0.497892	0.4866	0
Q9DB79	-0.493593	0.647382	0
A0A1D5RMJ8	-0.492204	0.397806	0
G3UVU2	-0.492161	0.424767	0
A0A140LIM5	-0.492077	0.327781	0
Q542X7	-0.490275	0.351855	0
P62281	-0.489223	0.649822	0
A0A1B0GRR3	-0.489223	0.649822	0
D3YYB0	-0.488308	0.358232	0
Q3TY56	-0.486812	0.482275	0
Q3UVY4	-0.486762	0.387875	0
Q53YN4	-0.48617	0.619813	0
B2M1R7	-0.4826	0.521153	0
E9PX88	-0.482455	0.646995	0
E9PX67	-0.482038	0.563602	0
Q3UDX7	-0.479024	0.599763	0
P80316	-0.478201	0.412422	0
Q52L87	-0.476851	0.365602	0
Q3TIZ0	-0.476851	0.365602	0
Q80TU3	-0.475611	0.452155	0
Q9ES00	-0.475611	0.452155	0
Q6NWW1	-0.475611	0.452155	0
G3UZD6	-0.475611	0.452155	0
Q3UGH0	-0.47493	0.488723	0
P68369	-0.472004	0.372755	0
Q6NZB8	-0.471901	0.434638	0
Q80T07	-0.471901	0.434638	0
Q811N6	-0.471324	0.492285	0
A0A068BFR3	-0.468905	0.467084	0
P41241	-0.466039	0.561004	0
Q3TE70	-0.463901	0.424516	0
Q3UCJ0	-0.463901	0.424516	0
P29351	-0.463901	0.424516	0
Q3UB72	-0.463901	0.424516	0
Q69ZV0	-0.463181	0.443931	0
F6TBT6	-0.462795	0.344478	0
A0A0G2JDL3	-0.461149	0.584011	0
Q3U0I3	-0.459492	0.378958	0
Q80UL3	-0.459373	0.406418	0
Q9JJD8	-0.458045	0.38651	0
Q8C411	-0.45777	0.551919	0
Q5SQB0	-0.455447	0.384287	0
Q5SQB7	-0.455447	0.384287	0
Q5U438	-0.455447	0.384287	0
B7ZCP4	-0.454391	0.364082	0
P05214	-0.453181	0.399101	0
E9Q133	-0.451595	0.400469	0
P61965	-0.450533	0.457725	0
J3QN38	-0.449309	0.596295	0
D3Z1M1	-0.447005	0.565957	0
Q3TB18	-0.44646	0.587741	0
O55029	-0.446226	0.449613	0
Q9CWW5	-0.445851	0.4181	0
Q3UFS6	-0.444549	0.471768	0
Q3TBM6	-0.444081	0.376584	0
B8YPG2	-0.442334	0.524073	0
Q91Z67	-0.442066	0.452167	0
Q9D1R9	-0.43966	0.537549	0
Q3US09	-0.437795	0.481299	0
Q8C2Z1	-0.436077	0.411588	0
P48722	-0.431258	0.629696	0
Q921B8	-0.427264	0.476316	0
S4R228	-0.42484	0.451435	0
Q3UKF5	-0.42484	0.451435	0
S4R1I3	-0.42484	0.451435	0
Q3UE92	-0.42484	0.451435	0
Q3TL27	-0.42484	0.451435	0
Q05CQ3	-0.424716	0.558533	0
Q8BL33	-0.424624	0.399075	0
Q6NZC1	-0.423505	0.417836	0
A0A087WR32	-0.422391	0.414913	0
F6ZQQ3	-0.421786	0.507544	0
Q7TMU1	-0.420394	0.538201	0
Q9DBR1	-0.417988	0.395578	0
Q9DAS6	-0.416799	0.568352	0
A0A140LHB3	-0.416315	0.522072	0
Q9R0U5	-0.415854	0.689517	0
G3UXS9	-0.407371	0.615308	0
A0AUN0	-0.407281	0.601958	0
Q5SQB5	-0.405967	0.442968	0
Q9DAY9	-0.405967	0.442968	0
Q5BL09	-0.405967	0.442968	0
P99024	-0.405871	0.442105	0
A0A140LJ59	-0.405236	0.557589	0
Q923A7	-0.40296	0.510731	0
Q3UJP4	-0.401222	0.438883	0
Q3UJB0	-0.399419	0.425678	0
Q3UBH2	-0.399419	0.425678	0
Q3UQU5	-0.399419	0.425678	0
Q80W39	-0.399419	0.425678	0
Q3UAI4	-0.399419	0.425678	0
Q9R0N0	-0.398631	0.462196	0
Q3TDM8	-0.398082	0.596558	0
Q3UK26	-0.398082	0.596558	0
E9Q855	-0.398082	0.596558	0
B2M0S2	-0.398082	0.596558	0
Q3UXS0	-0.398082	0.596558	0
O35609	-0.398082	0.596558	0
Q3U4U6	-0.397778	0.449694	0
D3YYZ2	-0.394684	0.462616	0
Q8BPH1	-0.394454	0.615934	0
Q8C9I3	-0.391269	0.450886	0
P08883	-0.387678	0.434087	0
Q3TT05	-0.387007	0.558646	0
Q3TJ66	-0.385574	0.526829	0
Q91Y97	-0.385574	0.526829	0
P05063	-0.385574	0.526829	0
A2ATP6	-0.384378	0.576398	0
Q8C854	-0.384378	0.576398	0
A0A0N4SV22	-0.383774	0.56122	0
G3UZR1	-0.383579	0.59041	0
P68510	-0.383014	0.747042	0
Q3UAG2	-0.382614	0.536575	0
P63001	-0.382319	0.529142	0
P63101	-0.381342	0.537291	0
Q61894	-0.381152	0.564561	0
F7C9N6	-0.379441	0.640984	0
P05132	-0.379239	0.569904	0
Q3TVT4	-0.377936	0.43658	0
Q8R3N6	-0.373724	0.504899	0
F6Q609	-0.373392	0.487052	0
Q3TVK4	-0.369172	0.664972	0
Q0VDN9	-0.366303	0.580481	0
G3UZ33	-0.365396	0.474258	0
P39688	-0.365154	0.542606	0
Q8BM84	-0.365128	0.6799	0
P53986	-0.36416	0.608602	0
Q8C622	-0.361726	0.721214	0
Q5M9J9	-0.359763	0.819268	0
Q9DBX5	-0.359223	0.541265	0
P47713	-0.359223	0.541265	0
A0A1L1SQ34	-0.356148	0.494984	0
Q920B9	-0.350419	0.696023	0
P57776	-0.349639	0.645957	0
F6ZFU0	-0.349639	0.645957	0
D3Z7N2	-0.349639	0.645957	0
A0A0R4J1L2	-0.349639	0.645957	0
Q91VK2	-0.349639	0.645957	0
D3YUQ9	-0.349639	0.645957	0
E9QN08	-0.349639	0.645957	0
D3YZT9	-0.349639	0.645957	0
A0A0R4J1E2	-0.349639	0.645957	0
Q80T06	-0.349639	0.645957	0
Q9DCD0	-0.348391	0.578447	0
S4R1N8	-0.347651	0.569775	0
Q3TQW3	-0.347173	0.718663	0
A0A0A6YVU8	-0.340087	0.495188	0
Q8C6F4	-0.339206	0.639388	0
D3YYD9	-0.337577	0.634082	0
Q6NY07	-0.337066	0.84398	0
A0A087WPF9	-0.336384	0.716058	0
Q01853	-0.332009	0.502466	0
Q7TSJ0	-0.331239	0.657715	0
Q3UVN0	-0.328759	0.670466	0
D6RHT5	-0.328759	0.670466	0
Q3TPP2	-0.326763	0.550177	0
E9PUK2	-0.325646	0.586771	0
P70288	-0.321955	0.511953	0
Q8K2I5	-0.320318	0.673045	0
A0A1B0GSG5	-0.319443	0.803385	0
Q91VI7	-0.319443	0.803385	0
Q3UM23	-0.319443	0.803385	0
Q3TAN1	-0.317978	0.594003	0
A2A7S7	-0.31718	0.66377	0
F6SX70	-0.316953	0.622827	0
Q3U2F9	-0.316708	0.800754	0
Q91V28	-0.316656	0.61795	0
Q8R3D3	-0.31286	0.722118	0
G3UXU5	-0.31103	0.738115	0
Q3UDY0	-0.30848	0.745393	0
O08553	-0.306303	0.617375	0
Q80ZV2	-0.305964	0.656514	0
Q3TQ74	-0.305505	0.52769	0
Q3TGW0	-0.305312	0.617959	0
P26516	-0.304115	0.602759	0
Q3ULP0	-0.30246	0.690076	0
F6YJW4	-0.301417	0.751445	0
J3QNW0	-0.299701	0.686089	0
Q8BUM1	-0.29918	0.639041	0
Q642K0	-0.298898	0.806141	0
Q8BTF0	-0.296608	0.675369	0
Q3TIL5	-0.29424	0.567353	0
A0A1B0GSJ2	-0.291553	0.712881	0
G3UYY5	-0.290699	0.657643	0
Q05CR0	-0.289601	0.71536	0
P31996	-0.289018	0.844117	0
O55098	-0.281316	0.651095	0
D3YV98	-0.279009	0.635229	0
A0A0U1RPT5	-0.279009	0.635229	0
E9PYV4	-0.278917	0.600184	0
S4R1T0	-0.278033	0.604728	0
A0A0H2UH27	-0.2755	0.710243	0
F6S3Z3	-0.274502	0.623778	0
Q8C470	-0.272099	0.752405	0
D3YWI1	-0.270987	0.638687	0
Q1LZL7	-0.266515	0.765482	0
Q91ZU5	-0.266332	0.612765	0
Q91ZU4	-0.266332	0.612765	0
Q3UDU4	-0.264704	0.633521	0
Q3TCI7	-0.264704	0.633521	0
A0A1B0GSR9	-0.264704	0.633521	0
Q3TI99	-0.264704	0.633521	0
P06151	-0.264704	0.633521	0
A0A1B0GSX0	-0.264704	0.633521	0
Q99K20	-0.264704	0.633521	0
Q3THB4	-0.264704	0.633521	0
Q3TKA2	-0.264328	0.603204	0
Q1MWP8	-0.262841	0.580316	0
Q9D1M4	-0.258849	0.772555	0
Q9CQM8	-0.258498	0.738104	0
Q9QWU1	-0.258397	0.626067	0
A0A1S6GWH2	-0.257966	0.708317	0
Q9Z1N5	-0.257966	0.708317	0
Q05910	-0.257394	0.753543	0
Q3U7X9	-0.255091	0.760104	0
Q8BNF8	-0.2542	0.613986	0
A0A0U1RPN8	-0.25247	0.668506	0
D3Z510	-0.25247	0.668175	0
O88862	-0.252149	0.756856	0
Q8R1B2	-0.251146	0.783004	0
Q3TVY0	-0.250809	0.616953	0
D6Q0F4	-0.249493	0.696941	0
Q4FE56	-0.246031	0.723339	0
Q80YP0	-0.244712	0.681351	0
Q8C690	-0.243462	0.724063	0
Q9CS24	-0.243206	0.762253	0
Q8C2A9	-0.240477	0.633885	0
B7ZC50	-0.240477	0.631221	0
G3UWE8	-0.240136	0.797083	0
Q9QYN3	-0.240136	0.797083	0
O35453	-0.240136	0.797083	0
Q3U0U6	-0.240136	0.797083	0
A0A1R3UCI4	-0.240136	0.797083	0
A7E201	-0.240136	0.797083	0
F7C9T6	-0.240136	0.797083	0
Q8C232	-0.240136	0.797083	0
P15949	-0.240136	0.797083	0
A0A1R3UFA0	-0.240136	0.797083	0
P00755	-0.240136	0.797083	0
F6W6S4	-0.240136	0.797083	0
E9Q5P0	-0.240136	0.797083	0
Q9CQ78	-0.240136	0.797083	0
A2AKJ9	-0.236808	0.772854	0
A2AKJ6	-0.236808	0.772854	0
G8DYK0	-0.236548	0.627779	0
P35991	-0.236008	0.697352	0
Q3U0H2	-0.234345	0.702681	0
Q3U8I0	-0.230694	0.644415	0
A0A1D5RLY2	-0.230584	0.66082	0
Q8K0Z5	-0.22975	0.825992	0
E9Q5J9	-0.22975	0.825992	0
P21107	-0.22975	0.825992	0
A0A087WRM5	-0.228806	0.701593	0
H3BKG2	-0.225504	0.705975	0
H3BLL1	-0.225504	0.705975	0
Q3TAB9	-0.224174	0.681496	0
Q571D6	-0.223339	0.770026	0
G5E839	-0.222767	0.660121	0
Q3TII0	-0.222579	0.660755	0
P80315	-0.222579	0.660755	0
Q922J7	-0.219706	0.727507	0
P80313	-0.217792	0.657213	0
Q3THH8	-0.217792	0.657213	0
Q3TET0	-0.217792	0.657213	0
Q8C5Q5	-0.217792	0.657213	0
X5J4F7	-0.217659	0.889923	0
Q3UDB1	-0.217327	0.656855	0
Q3UIJ0	-0.215733	0.662672	0
A6ZI47	-0.215281	0.744856	0
Q9CS06	-0.214641	0.6716	0
Q3UIC3	-0.214018	0.711168	0
A0PJ91	-0.210528	0.665874	0
Q3TKG0	-0.210528	0.665874	0
Q3TKB9	-0.210528	0.665874	0
Q8C5U3	-0.210528	0.665874	0
Q3UFI7	-0.209978	0.725158	0
A6ZI44	-0.207794	0.707655	0
Q4QRL3	-0.207575	0.756186	0
Q9CRT8	-0.206795	0.743014	0
Q3UJZ8	-0.203109	0.684671	0
B8JKK2	-0.202153	0.812129	0
A2AL20	-0.200073	0.774422	0
Q3TUZ1	-0.20005	0.793425	0
A0A0N4SV00	-0.199594	0.683448	0
Q05CC6	-0.196351	0.754923	0
Q3US85	-0.19611	0.798033	0
Q3UZI0	-0.196058	0.812814	0
A0A0U1RP98	-0.194079	0.882956	0
Q5FWB7	-0.194079	0.728452	0
Q3TT81	-0.194023	0.813105	0
Q3TPL7	-0.193943	0.762065	0
Q3TIE4	-0.193943	0.762065	0
Q3U2H3	-0.193856	0.857286	0
A0A0U1RPZ0	-0.193856	0.857286	0
Q7TSB3	-0.193555	0.687419	0
Q61357	-0.190738	0.774794	0
Q9CS42	-0.190563	0.872372	0
Q80Y52	-0.189808	0.702026	0
Q3UIF3	-0.189808	0.702026	0
Q3TJU7	-0.189375	0.707048	0
Q3UKV5	-0.18857	0.825049	0
D3Z028	-0.187403	0.759075	0
E9Q648	-0.187283	0.850639	0
Q3TU25	-0.185115	0.746147	0
A0A1D5RLW5	-0.184448	0.838227	0
Q3U837	-0.180968	0.780481	0
Q3T9L0	-0.180968	0.780481	0
Q8VDW0	-0.180968	0.780481	0
Q545I6	-0.180771	0.70195	0
Q9ES94	-0.180771	0.701534	0
Q8BQ03	-0.180734	0.830037	0
Q6NY00	-0.177611	0.753804	0
Q8R509	-0.1762	0.789968	0
Q3UTN0	-0.17596	0.800073	0
A0A0G2JGQ0	-0.173249	0.794286	0
F6ZJ55	-0.172493	0.839957	0
Q3TIM6	-0.17214	0.800954	0
A0A1L1SUS7	-0.171725	0.788299	0
D3YW45	-0.168923	0.780686	0
Q8BWN0	-0.168923	0.780686	0
D3YXF4	-0.168923	0.780686	0
D3YXN6	-0.168923	0.780686	0
P16627	-0.16849	0.733962	0
B2CSK2	-0.16849	0.733962	0
A1YYN7	-0.162412	0.786866	0
Q921Y3	-0.156389	0.779325	0
Q3TJN2	-0.155887	0.749435	0
A6ZI46	-0.15379	0.779053	0
Q9CPQ9	-0.15379	0.779053	0
Q7TSI8	-0.15328	0.828091	0
Q3TRF1	-0.151921	0.786349	0
A0A0J9YUA7	-0.149026	0.751303	0
A0PJE9	-0.148197	0.775748	0
Q8C2N4	-0.146184	0.821216	0
A0PJB5	-0.142925	0.922851	0
Q5RL55	-0.14253	0.808789	0
O35598	-0.141855	0.857779	0
Q58DZ3	-0.141477	0.884862	0
Q6S5J6	-0.139234	0.911217	0
A0A0G2JGG7	-0.139234	0.911217	0
Q5U463	-0.139234	0.911217	0
A0A0G2JE71	-0.139234	0.911217	0
Q6NVF8	-0.137911	0.866934	0
F6Z0X0	-0.132899	0.863228	0
Q3TJT1	-0.132768	0.891174	0
Q3TN69	-0.132247	0.799259	0
Q9CSW4	-0.130757	0.825781	0
Q8CIR3	-0.130599	0.835048	0
H3BJS9	-0.12995	0.847137	0
Q9CSU2	-0.129148	0.784699	0
Q3TMW4	-0.128284	0.798191	0
Q9JKV1	-0.128062	0.797835	0
P17426	-0.127592	0.880308	0
A1L0V6	-0.127039	0.851047	0
F6R587	-0.123234	0.843051	0
A0A1B0GT54	-0.122732	0.797088	0
Q3UHW8	-0.121642	0.795023	0
E9QAF0	-0.121201	0.887471	0
B2RY79	-0.120653	0.901618	0
A2A5R5	-0.120366	0.862536	0
A2A5R4	-0.120366	0.863697	0
Q8R151	-0.120366	0.862293	0
Q9DBE3	-0.11761	0.892713	0
Q99JU9	-0.117101	0.909794	0
Q3TLL6	-0.115702	0.807194	0
A0A1L1SQR7	-0.115062	0.827921	0
Q3TH46	-0.112424	0.847159	0
Q5M9N5	-0.111044	0.919429	0
Q3UCD2	-0.110977	0.912859	0
Q69ZW4	-0.10982	0.893399	0
Q3TWP9	-0.107185	0.821707	0
Q1MWP9	-0.107185	0.821707	0
Q3TM70	-0.107185	0.821707	0
Q91VL7	-0.107185	0.821707	0
P10922	-0.106883	0.934706	0
A0A0A6YY72	-0.106341	0.823711	0
F7CHP9	-0.104432	0.825453	0
Q9WVJ2	-0.100575	0.868166	0
E9Q5I9	-0.100575	0.868166	0
Q922I7	-0.100256	0.883484	0
Q3TD26	-0.0977873	0.869992	0
Q8R2M8	-0.0977873	0.869992	0
E9PWD4	-0.0977873	0.869992	0
A0A0R4IZW7	-0.0977873	0.869992	0
Q3TX08	-0.0977873	0.869992	0
G3V019	-0.0977873	0.869992	0
H3BKS8	-0.0977873	0.869992	0
A0A087WS59	-0.0966775	0.887314	0
Q497W9	-0.0961537	0.874898	0
Q3UKJ6	-0.0961537	0.874898	0
Q3TFE5	-0.0961537	0.874898	0
Q9DBK7	-0.0951812	0.937852	0
P07742	-0.0951577	0.889361	0
Q6NZB3	-0.0951577	0.889361	0
Q3TVM1	-0.0942573	0.92142	0
Q3UNU2	-0.0935549	0.897025	0
Q540F5	-0.0922013	0.904768	0
Q1HL32	-0.0879578	0.907401	0
Q6P5E5	-0.0879578	0.907401	0
Q80XK7	-0.0878285	0.860017	0
Q3UG53	-0.0857315	0.865469	0
Q9WUA2	-0.0828441	0.914506	0
Q8BGJ5	-0.0816709	0.905783	0
Q8CB58	-0.0816709	0.905783	0
Q8R3Y0	-0.0802646	0.889943	0
G3UXA6	-0.0798132	0.961183	0
D6RGU3	-0.0779651	0.938856	0
Q8C907	-0.0778417	0.912565	0
Q792Y0	-0.0775783	0.872901	0
Q62029	-0.0775783	0.872901	0
Q14C24	-0.0743559	0.877638	0
E9Q708	-0.0684308	0.935308	0
Q7TNP6	-0.0644719	0.91021	0
E9Q9E4	-0.0630177	0.94479	0
Q60770	-0.0621661	0.912741	0
O88485	-0.0614387	0.925228	0
Q9EPL8	-0.0597313	0.913653	0
P61161	-0.0592085	0.902814	0
Q3TXV7	-0.0588143	0.945373	0
Q9R2A1	-0.0587885	0.901781	0
A0A087WRP4	-0.0575906	0.922809	0
B7ZMS4	-0.0551862	0.940965	0
Q6P542	-0.0535768	0.92739	0
F6SBF2	-0.0521161	0.938132	0
Q6A0A9	-0.0519483	0.928215	0
A1YYN6	-0.0505335	0.93221	0
A1YYN8	-0.0493697	0.93418	0
Q60631	-0.0462881	0.968352	0
Q61510	-0.0426438	0.939273	0
H3BKR8	-0.0412152	0.933664	0
Q60818	-0.0405762	0.962262	0
P62274	-0.0387559	0.951013	0
Q64339	-0.0369358	0.948791	0
H3BL49	-0.0359357	0.94201	0
Q61876	-0.0339304	0.967879	0
B8YPG3	-0.0339304	0.967879	0
G3X9K7	-0.0326383	0.962005	0
Q8BZS1	-0.0326383	0.962005	0
Q8BVY8	-0.0316789	0.949221	0
Q3U316	-0.0311435	0.966897	0
Q3U3X7	-0.0306517	0.956082	0
Q7TSG6	-0.0304638	0.958342	0
F8VPN3	-0.0298363	0.956462	0
Q58E70	-0.0287399	0.963382	0
Q8C7C3	-0.0287399	0.963382	0
E9Q7Q3	-0.0287399	0.963382	0
D3Z6I8	-0.0287399	0.963382	0
D3Z2H9	-0.0287399	0.963382	0
Q3TJ53	-0.0287399	0.963382	0
Q3UD86	-0.0286476	0.969736	0
A0A1W2P7Q9	-0.0281941	0.982265	0
Q9JME5	-0.0228792	0.962348	0
Q3U741	-0.0223003	0.9666	0
Q501J6	-0.0223003	0.9666	0
G3X924	-0.0220267	0.981457	0
Q91VC4	-0.0220267	0.981457	0
Q3UR81	-0.0207753	0.978964	0
Q3UL22	-0.0202511	0.967523	0
Q6A0F1	-0.0202511	0.967523	0
Q9WVS5	-0.0202511	0.967523	0
A0A1D5RM85	-0.0169157	0.98396	0
W0TYI4	-0.0158754	0.977446	0
Q3UKQ2	-0.014971	0.975219	0
Q3TGK7	-0.0145431	0.975675	0
Q3UXC2	-0.0145431	0.975675	0
P60843	-0.0145431	0.975675	0
Q4FZL1	-0.0145431	0.975675	0
Q3TFG3	-0.0145431	0.975675	0
Q32M04	-0.0144083	0.984607	0
A1YYP0	-0.0142256	0.981943	0
Q9CX00	-0.00942341	0.984162	0
Q7TPC0	-0.00934985	0.992788	0
Q3UVY8	-0.00873401	0.989124	0
G3UYW5	-0.00648908	0.990232	0
[truncated: 2,075 more rows]

## Sheet: Hk-Mtb v Mtb vol plot diff list
Table S3c. List of differentially expressed proteins in heat killed H37Rv (Hk-Mtb) versus live H37Rv (Mtb) exosomes shown in volcano plots.
Protein id	logFC	P_Value	Differential
Q3U7V7	-4.84738	0.000954909	1
Q8CEH8	-4.79005	0.00497241	1
B7ZCT4	-4.19516	0.000889141	1
Q61668	-3.72205	0.104871	0
P56480	-3.38822	0.11325	0
V9GX31	-3.31983	0.0774048	0
P62962	-3.16244	0.110328	0
Q9CXF4	-3.13678	0.00476707	1
Q4TVN0	-3.13678	0.00476707	1
Q7TPU5	-3.13678	0.00476707	1
Q3UEK5	-2.98175	0.0847467	0
V9GXC1	-2.95434	0.021483	0
Q58E39	-2.89982	0.00335323	1
A0A1W2P8B6	-2.87721	0.0106573	0
Q3TXJ0	-2.838	0.0162864	0
Q3TLZ3	-2.78064	0.00358301	1
P14733	-2.728	0.0101254	0
Q3TGS0	-2.69752	0.00185863	1
Q3UGS8	-2.69644	0.0620408	0
Q5M9J9	-2.69644	0.121146	0
Q99KC8	-2.6949	0.0046484	1
Q8BP67	-2.65313	0.0238107	0
Q3UW40	-2.65313	0.0238107	0
A0A0N4SVM0	-2.64231	0.0795279	0
D6RCW7	-2.64231	0.0341327	0
Q3UCD2	-2.64231	0.0326078	0
Q3UBZ3	-2.64231	0.0460928	0
Q5DQJ3	-2.64231	0.0154371	0
Q3UBY9	-2.62548	0.0262888	0
Q8C553	-2.61818	0.0183077	0
A0A1W2P6G5	-2.61279	0.0992173	0
Q3UXC8	-2.60173	0.0387936	0
Q3UAS4	-2.58738	0.00779058	1
Q3TIM0	-2.57388	0.0165767	0
Q3TW21	-2.57159	0.00199426	1
Q3TWE9	-2.53489	0.0317061	0
Q60668	-2.50963	0.0134421	0
Q3UJ03	-2.49223	0.0284747	0
Q923G3	-2.49009	0.0636243	0
Q8BFQ1	-2.47899	0.0513882	0
Q3TE63	-2.47064	0.154499	0
P17742	-2.47064	0.191494	0
Q3UAJ1	-2.47064	0.185593	0
Q3TKB2	-2.46342	0.0149376	0
F6ZV59	-2.41155	0.0169365	0
Q3UK39	-2.40297	0.0046775	1
Q3UJN1	-2.40297	0.0046775	1
P97310	-2.40297	0.0046775	1
Q9D379	-2.38595	0.0318076	0
Q569Z5	-2.35806	0.0722206	0
P29699	-2.35566	0.0869818	0
Q3UXH2	-2.35078	0.172421	0
P45377	-2.34861	0.178219	0
G5E8G0	-2.33391	0.0221416	0
D3YYR0	-2.33203	0.27083	0
Q3TWE3	-2.31889	0.0372331	0
Q9ER00	-2.31821	0.144823	0
G3X9W0	-2.31685	0.0234735	0
Q61207	-2.30544	0.0166853	0
Q3U825	-2.29049	0.00227834	1
Q8CCK0	-2.28161	0.176029	0
Q8BP16	-2.28161	0.176029	0
Q9CTR1	-2.28161	0.176029	0
Q3TT76	-2.27921	0.0490556	0
E9PYD3	-2.27443	0.00445413	1
P47757	-2.24543	0.00498396	1
Q3U738	-2.22975	0.0591281	0
Q3TJF2	-2.21398	0.00493863	1
Q8BYY5	-2.18113	0.055434	0
Q61852	-2.1741	0.0635559	0
D3YZY0	-2.1741	0.0635559	0
I6L9D2	-2.1741	0.0635559	0
D3Z2K3	-2.1741	0.0635559	0
Q8CGH7	-2.17069	0.0345479	0
Q8BSZ8	-2.13182	0.114998	0
Q3UJL7	-2.13182	0.115648	0
Q543H0	-2.13182	0.11863	0
Q3ULP0	-2.13109	0.0237798	0
D3YVJ7	-2.13109	0.00547508	1
D6RIJ2	-2.11816	0.115907	0
G3UZX7	-2.11552	0.105934	0
Q3U2B2	-2.0913	0.0425467	0
J3QPG5	-2.0911	0.00478946	1
P06909	-2.08496	0.0310405	0
Q80XI3	-2.08477	0.00415696	1
F8WHR6	-2.07306	0.182323	0
O35604	-2.06898	0.045931	0
Q3UJA8	-2.05509	0.18258	0
Q8CCB4	-2.03963	0.0143527	0
P62715	-2.03563	0.144261	0
Q8BN07	-2.03563	0.144261	0
Q8VED4	-2.03563	0.144261	0
P63330	-2.03563	0.144261	0
Q3UDR2	-2.03508	0.219326	0
A4IF59	-2.02917	0.0490311	0
P34884	-1.99721	0.0273097	0
D3Z7R7	-1.99567	0.00427309	0
E9PWD1	-1.9944	0.0236015	0
E9PZ00	-1.99139	0.140659	0
Q64522	-1.97911	0.0556516	0
Q3TRH8	-1.9768	0.00878464	0
G3UWR2	-1.97644	0.184753	0
Q9CZ30	-1.96252	0.0231771	0
FILA2_HUMAN_contaminant	-1.96146	0.222304	0
P09103	-1.95938	0.132133	0
Q91VM2	-1.95485	0.0660338	0
D3Z494	-1.95148	0.129346	0
Q8BIV6	-1.95148	0.163439	0
G5E895	-1.95148	0.232484	0
Q3UDN2	-1.95107	0.0964835	0
P68368	-1.94357	0.101594	0
A0A0A0MQA5	-1.94357	0.143213	0
A0A087WRB4	-1.94357	0.0414766	0
A0A087WQS4	-1.94357	0.0381532	0
A0A087WSL5	-1.94357	0.103691	0
A0A087WSB0	-1.94357	0.0514399	0
Q3TM68	-1.94016	0.00895392	0
Q3U5W2	-1.93864	0.00600235	0
A0A0A6YWP4	-1.93726	0.175597	0
Q571F9	-1.9217	0.0190354	0
A0A0N4SVV8	-1.91563	0.0300632	0
Q3TVK4	-1.91529	0.0537567	0
P70372	-1.90047	0.349407	0
Q3TX19	-1.89918	0.0552614	0
F6Z4G7	-1.89918	0.0284554	0
B7ZD61	-1.88584	0.0110025	0
A2AMI7	-1.86925	0.0248529	0
E9QPD7	-1.8558	0.0523021	0
H3BLP7	-1.85123	0.0333847	0
Q3TX36	-1.84723	0.0107206	0
Q3URP6	-1.8393	0.163775	0
K3W4L3	-1.83543	0.0595733	0
A0A1B0GR11	-1.82717	0.0169619	0
Q93092	-1.82717	0.0169619	0
A0A1L1SQP9	-1.82336	0.0235527	0
Q9CS79	-1.82336	0.0235527	0
P62320	-1.81395	0.162373	0
A0A0N4SVY2	-1.81302	0.185399	0
E0CYH4	-1.80794	0.0612323	0
A0A087WPF9	-1.79574	0.0853345	0
Q8BTX6	-1.7936	0.113036	0
Q9CZU3	-1.7936	0.328413	0
Q6ZQK1	-1.7936	0.130753	0
Q91YT4	-1.7936	0.155524	0
Q8BWB2	-1.78241	0.0768516	0
P21550	-1.75254	0.237266	0
Q4FK59	-1.75254	0.223628	0
Q3TW82	-1.74655	0.0103405	0
A0A1W2P6Q4	-1.73907	0.049576	0
Q3UBP6	-1.73778	0.0269696	0
Q3UBQ4	-1.73778	0.0269696	0
Q61273	-1.73778	0.0269696	0
Q61274	-1.73778	0.0269696	0
A0A1D5RM20	-1.73778	0.0269696	0
A3KML3	-1.73546	0.05958	0
A0A1W2P7Q9	-1.73381	0.20175	0
Q8BFZ3	-1.72674	0.0911929	0
G3X9B1	-1.70942	0.252351	0
Q6B822	-1.7087	0.227731	0
Q3UA23	-1.70699	0.0461573	0
Q3UL36	-1.70428	0.101274	0
A0A087WSU0	-1.70021	0.301233	0
Q8BYX3	-1.69009	0.126859	0
Q9QWQ1	-1.68396	0.0566639	0
P49722	-1.67612	0.0259567	0
Q9CZ58	-1.67612	0.0254727	0
Q3UWT6	-1.67612	0.0254727	0
Q3TF72	-1.67024	0.20907	0
Q8BMA6	-1.65898	0.0600702	0
A2AAN2	-1.65898	0.0600702	0
Q8K258	-1.65898	0.0601304	0
Q543K5	-1.65598	0.105654	0
Q3ULZ3	-1.65598	0.105654	0
Q3U6K9	-1.65598	0.105654	0
A0A0U1RNJ1	-1.64719	0.046567	0
Q3TB22	-1.64701	0.0191932	0
B1AXT0	-1.64647	0.0355774	0
Q58E57	-1.62596	0.0949399	0
A3KGL9	-1.62596	0.0949399	0
E9Q2Z4	-1.62596	0.0949399	0
B7ZCQ3	-1.62596	0.0949399	0
E9PXG9	-1.61133	0.12408	0
Q3UR88	-1.60639	0.0649426	0
Q5BL14	-1.58465	0.102268	0
B1AYJ9	-1.58345	0.0750859	0
Q3TWM9	-1.5811	0.172538	0
A0A087WSD3	-1.56906	0.121186	0
Q3TLX9	-1.56591	0.113069	0
Q5SX59	-1.56493	0.104187	0
Q7TMD4	-1.55689	0.192253	0
Q9JIG7	-1.55454	0.0514625	0
A0A0G2JGQ5	-1.54105	0.0361645	0
Q3UHT6	-1.53129	0.0204783	0
P19096	-1.53129	0.0204783	0
D3Z2N7	-1.51181	0.0746096	0
Q3U237	-1.5108	0.0928936	0
Q3THC3	-1.51043	0.272782	0
Q9D7G0	-1.50967	0.0718874	0
Q05CQ3	-1.50763	0.0679003	0
Q3UFF9	-1.45848	0.1004	0
Q8BU35	-1.4553	0.137926	0
Q5M9J8	-1.44957	0.140386	0
Q6PB69	-1.4487	0.0847079	0
P08249	-1.44781	0.191278	0
Q6ZWM8	-1.44769	0.294098	0
A0A0G2JFF1	-1.44769	0.294098	0
Q3U7K1	-1.44769	0.294098	0
Q3UVH2	-1.44308	0.196346	0
Q920B9	-1.44155	0.140161	0
G3X956	-1.44155	0.138633	0
Q3TEB2	-1.44135	0.495967	0
Q3TDG9	-1.42769	0.27177	0
A2BDX3	-1.42216	0.13122	0
Q3TJT1	-1.41887	0.175574	0
Q921K2	-1.41214	0.0615442	0
Q8BLK7	-1.40691	0.124353	0
A0A1C7CYV0	-1.40124	0.251124	0
Q3UC72	-1.4008	0.0318484	0
Q61598	-1.4008	0.0318484	0
Q3UPA3	-1.4008	0.0318484	0
Q3UUX9	-1.4008	0.0318484	0
Q3TIY6	-1.4008	0.0318484	0
F6SHF3	-1.39474	0.147362	0
A0A1L1SQR7	-1.39316	0.0312215	0
Q3TH49	-1.38662	0.0815438	0
Q68FD6	-1.38628	0.0399444	0
B2RY56	-1.37342	0.0589291	0
S4R2B0	-1.37342	0.0628143	0
Q61667	-1.36702	0.0583144	0
P14152	-1.36684	0.1387	0
Q8C585	-1.35689	0.227898	0
E9PWK1	-1.35311	0.0443327	0
A0A0R4J112	-1.35233	0.089343	0
Q3UPD5	-1.34598	0.0756475	0
O08847	-1.33981	0.0689277	0
A0A0R4J0V5	-1.33981	0.0689277	0
P08775	-1.33981	0.0689277	0
Q91YM7	-1.3391	0.115236	0
Q8BTM6	-1.33879	0.143584	0
Q3U5U5	-1.33718	0.183262	0
Q3TF14	-1.33718	0.183262	0
Q3U4D1	-1.33718	0.183262	0
Q3T9S7	-1.33191	0.0653352	0
E9Q3E9	-1.32932	0.0409883	0
Q8R2N2	-1.32434	0.0427714	0
G3UZ01	-1.32396	0.0840783	0
A0A0G2JG48	-1.32365	0.1373	0
S4R1E9	-1.32179	0.156012	0
Q3TH37	-1.32166	0.158985	0
E9Q648	-1.31702	0.2139	0
Q8R4A4	-1.31547	0.0876604	0
P11440	-1.31547	0.0654089	0
Q99JW7	-1.31547	0.132959	0
Q64G17	-1.30694	0.0493139	0
D3Z7M9	-1.30694	0.0493139	0
A2AL13	-1.30639	0.0533186	0
Q5BL18	-1.30405	0.0745973	0
P16125	-1.29728	0.091314	0
Q8BKE0	-1.2931	0.235464	0
J3QM43	-1.28986	0.180047	0
F6W687	-1.28986	0.180047	0
F6ZJ55	-1.28811	0.163893	0
A0A1W2P6F6	-1.28451	0.266503	0
Q05BR6	-1.28243	0.531669	0
Q3TYF5	-1.26765	0.316297	0
Q6IWE3	-1.26329	0.195401	0
P63260	-1.25917	0.0586341	0
Q3TSB7	-1.25917	0.0560372	0
Q3UD81	-1.25917	0.205852	0
Q9QZ83	-1.25917	0.205852	0
G3UYG0	-1.25917	0.0560372	0
B1ATY1	-1.25917	0.0586341	0
Q5SX61	-1.2591	0.0815075	0
Q9CVZ1	-1.25887	0.0753421	0
Q3U7G3	-1.24638	0.0626534	0
Q8C8R2	-1.24327	0.330295	0
P63038	-1.24318	0.655235	0
Q9CZT2	-1.24044	0.125151	0
Q8BTQ1	-1.23821	0.477017	0
Q3U7X9	-1.23634	0.169975	0
Q9JJN5	-1.23144	0.0680812	0
A0A1L1SQ34	-1.22548	0.0444369	0
E0CYZ2	-1.22548	0.0604836	0
Q8BVT1	-1.22501	0.424075	0
B1AT05	-1.22501	0.424075	0
E9PWM7	-1.22474	0.169449	0
Q3UJ88	-1.21817	0.211965	0
Q3TBT0	-1.21817	0.241408	0
P41241	-1.20325	0.161172	0
P09041	-1.19904	0.0683438	0
G3UXZ8	-1.19565	0.105744	0
G3UYR9	-1.1946	0.29881	0
E9Q0U7	-1.19381	0.0659714	0
Q61699	-1.19381	0.059788	0
Q3U8P5	-1.17843	0.281845	0
Q3TN07	-1.17843	0.28317	0
Q497D7	-1.17381	0.0860842	0
Q8BIK4	-1.16889	0.315931	0
Q7TN11	-1.16889	0.2382	0
F8VPN7	-1.16889	0.261365	0
B2RY79	-1.16889	0.256177	0
B2RXS7	-1.16889	0.248277	0
A0A1D5RM88	-1.16889	0.236113	0
E9QMR2	-1.16889	0.244693	0
A0A1D5RMM1	-1.16889	0.257663	0
Q6PF84	-1.16889	0.243118	0
B2RY08	-1.16889	0.228236	0
A0A1D5RLE0	-1.16889	0.241281	0
A2AF65	-1.16889	0.481172	0
Q3TWM2	-1.16478	0.126269	0
Q8BPI7	-1.16186	0.0956962	0
E9Q5B6	-1.16059	0.328469	0
Q9R0U5	-1.15871	0.285346	0
Q4KMN4	-1.15503	0.387563	0
Q6PB65	-1.15503	0.390013	0
Q8C4N8	-1.15467	0.0921249	0
P50396	-1.15432	0.0560064	0
O35381	-1.1532	0.0889832	0
Q3UW32	-1.1532	0.0889832	0
F6UFG6	-1.1532	0.0889832	0
A0A1L1SRI1	-1.15061	0.0581886	0
Q8CHG4	-1.15061	0.0581886	0
Q8BTJ1	-1.14817	0.200971	0
E9Q6P1	-1.14817	0.200971	0
Q6Y7W8	-1.14795	0.297399	0
A0A1L1SST0	-1.14685	0.409839	0
D3Z7U0	-1.14492	0.0428072	0
P97384	-1.14492	0.139548	0
A0A087WNX3	-1.13871	0.383627	0
Q3U4G8	-1.13846	0.356468	0
G3UZR1	-1.12904	0.143084	0
Q6P5B0	-1.12766	0.0783675	0
Q8K2I5	-1.12763	0.167314	0
Q3UR26	-1.12526	0.417984	0
Q9CZK9	-1.12043	0.36927	0
Q8K2V6	-1.12023	0.121037	0
Q3U868	-1.11887	0.140406	0
Q3TUA5	-1.11562	0.320537	0
Q6P5F9	-1.10995	0.162575	0
Q921J0	-1.10995	0.162575	0
H7BX95	-1.10784	0.0742919	0
Q6PDM2	-1.10784	0.0742919	0
J9JDU9	-1.10738	0.0505691	0
Q922Z3	-1.10723	0.132114	0
Q3TSG8	-1.10723	0.132114	0
Q922R9	-1.10723	0.132114	0
Q9CQN1	-1.10723	0.132114	0
Q3UPJ8	-1.10723	0.132114	0
Q3TK29	-1.10723	0.132114	0
A0A0R4J2C3	-1.10637	0.4819	0
Q3U9Q8	-1.10435	0.335146	0
A2AW79	-1.09868	0.0562396	0
Q6P9L1	-1.09807	0.121491	0
A0A0A6YX49	-1.09766	0.127669	0
K3W4R2	-1.09032	0.495547	0
Q6URW6	-1.09032	0.28013	0
Q5U3M2	-1.08789	0.172684	0
Q3TWW8	-1.08231	0.200244	0
Q8BKL0	-1.08231	0.200244	0
Q3UDX4	-1.08098	0.113461	0
A0A0G2JG10	-1.08098	0.113461	0
Q8CDM9	-1.07725	0.0839241	0
Q3UG80	-1.07701	0.24578	0
A0PJ90	-1.07482	0.182519	0
Q3UBP0	-1.07422	0.169051	0
J3QN31	-1.07422	0.169051	0
Q91YT9	-1.06903	0.190521	0
Q9DCD0	-1.06903	0.119245	0
Q3UAG2	-1.06903	0.114523	0
Q91V28	-1.06903	0.123866	0
P45376	-1.06891	0.0722279	0
Q5U415	-1.06891	0.0722279	0
Q3TJ98	-1.06781	0.388057	0
A0A1B0GSL7	-1.06165	0.166163	0
Q6NXW3	-1.06165	0.166163	0
A0A1B0GRE9	-1.06165	0.166163	0
A0A1B0GSR2	-1.06165	0.166163	0
Q9Z1Q0	-1.061	0.281473	0
P43274	-1.05529	0.0616315	0
Q05D44	-1.0539	0.167158	0
Q3TSE1	-1.04989	0.14857	0
A0A0R4J0B4	-1.04851	0.237914	0
Q99KK2	-1.04851	0.237914	0
F7C9N6	-1.04783	0.222208	0
K1C25_HUMAN_contaminant	-1.04266	0.121132	0
K1C27_HUMAN_contaminant	-1.04266	0.121132	0
Q8CFS5	-1.04068	0.161438	0
P05132	-1.03873	0.148692	0
Q69ZI9	-1.03266	0.276244	0
A2BFF9	-1.0298	0.328885	0
A2BFF8	-1.0298	0.359835	0
A2AKJ2	-1.02923	0.281309	0
P70303	-1.02675	0.152332	0
E9Q8F0	-1.01994	0.0735536	0
Q8VH51	-1.01994	0.0735536	0
Q3UXT6	-1.01994	0.0735536	0
Q3U313	-1.01994	0.0735536	0
Q8BW03	-1.01907	0.232056	0
P62141	-1.00784	0.191381	0
E9Q7D8	-1.00485	0.128975	0
Q8VCW2	-1.00441	0.134607	0
B2RU72	-1.00441	0.134607	0
Q9Z320	-1.00441	0.134607	0
K1C26_HUMAN_contaminant	-1.00441	0.134607	0
Q3TF18	-1.00347	0.153131	0
Q3TSJ4	-1.0034	0.0856102	0
Q78WR5	-1.0034	0.0856102	0
Q9EST5	-1.0023	0.153968	0
Q3TCL2	-1.00016	0.0859491	0
Q3UNU2	-0.995106	0.19872	0
Q3TPG9	-0.995106	0.0932322	0
Q3US85	-0.995106	0.221385	0
Q9DBE3	-0.994544	0.277266	0
G3UXU5	-0.994203	0.304208	0
Q3UPJ3	-0.992485	0.21156	0
Q8R326	-0.988288	0.371271	0
Q3UA73	-0.980962	0.164233	0
Q5EBQ2	-0.980784	0.211068	0
Q3TGC5	-0.980784	0.199163	0
D3Z1V4	-0.980784	0.214278	0
F7AA45	-0.979424	0.076251	0
O55029	-0.978684	0.124456	0
G3UYY5	-0.973479	0.167386	0
E9PUM4	-0.973054	0.103254	0
B2RY15	-0.973054	0.103254	0
A0A1L1SQ51	-0.973054	0.103254	0
Q5SSW2	-0.970132	0.28122	0
Q3T9Y8	-0.970079	0.175684	0
Q80ZV2	-0.966135	0.188064	0
Q3TIG9	-0.965189	0.305515	0
Q9ES52	-0.963369	0.102413	0
G3X9K7	-0.962947	0.190848	0
Q8BZS1	-0.962947	0.190848	0
P99027	-0.961647	0.188354	0
Q5SQ20	-0.95953	0.284571	0
Q9EQ61	-0.95953	0.295402	0
B2KF32	-0.9582	0.279086	0
Q3TTF9	-0.9582	0.254806	0
Q3URR1	-0.9582	0.269662	0
Q3TTI6	-0.9582	0.238607	0
O08551	-0.9582	0.241425	0
O70551	-0.9582	0.344039	0
KPRP_HUMAN_contaminant	-0.956434	0.555528	0
E9PVD2	-0.955317	0.351295	0
A6X935	-0.955317	0.351295	0
A0A0R4J1N1	-0.955317	0.351295	0
E9Q5L2	-0.955317	0.351295	0
Q3THD5	-0.951412	0.116134	0
A2ATP5	-0.948468	0.120782	0
A2ATP6	-0.948468	0.193409	0
Q8C854	-0.948468	0.193409	0
Q545I6	-0.944293	0.0781945	0
Q7TMY8	-0.940176	0.293813	0
A2ASB1	-0.93672	0.0817818	0
Q3TTX0	-0.936391	0.105058	0
Q3U8B3	-0.935416	0.231241	0
Q542F4	-0.933354	0.104693	0
Q9D077	-0.933354	0.104693	0
Q3UA65	-0.933354	0.104693	0
Q5DTS8	-0.933354	0.104693	0
Q8C1Z0	-0.933354	0.104693	0
Q921D5	-0.933354	0.104693	0
Q8BKK2	-0.931592	0.0993217	0
D6RJ11	-0.92328	0.175956	0
Q3UYQ0	-0.919949	0.140442	0
Q80VF8	-0.915105	0.160412	0
A0A087WQX8	-0.914881	0.291128	0
A0A087WNY6	-0.914881	0.472855	0
A0A087WSC6	-0.914881	0.262923	0
A0A087WS74	-0.914881	0.341489	0
Q3UR54	-0.911995	0.36137	0
Q9D3V6	-0.910027	0.357841	0
Q3UGX2	-0.909583	0.247194	0
F8WJG3	-0.909408	0.202241	0
P15331	-0.90906	0.111447	0
G3X981	-0.90906	0.158924	0
G5E846	-0.90906	0.164231	0
O54774	-0.908383	0.350207	0
Q9QXB9	-0.906303	0.240177	0
Q3V1V0	-0.904838	0.320706	0
Q3TT05	-0.904793	0.196094	0
Q91WM1	-0.904769	0.157599	0
Q921F2	-0.903074	0.226359	0
A0A087WRZ5	-0.903074	0.250465	0
A0A087WQA5	-0.903074	0.163306	0
C9DT14	-0.903074	0.154431	0
A0A087WR97	-0.903074	0.161937	0
Q8R0B4	-0.903074	0.204909	0
Q8BUM1	-0.903074	0.184596	0
Q6VYI4	-0.903074	0.244992	0
Q6VYI5	-0.903074	0.351532	0
Q8BLD4	-0.903074	0.245085	0
Q9CUN8	-0.896563	0.22455	0
Q3V2C6	-0.895118	0.614144	0
P31001	-0.895118	0.126949	0
Q80U89	-0.894092	0.234445	0
Q68FD5	-0.894092	0.234445	0
Q5SXR6	-0.894092	0.234445	0
Q5M9N5	-0.893618	0.427551	0
Q3V3R1	-0.892576	0.41001	0
Q08288	-0.887695	0.129079	0
E9PWE9	-0.887123	0.186417	0
P48025	-0.887123	0.397276	0
Q3V3Q2	-0.887123	0.162468	0
Q6P1E0	-0.887123	0.164566	0
D3Z028	-0.885524	0.17774	0
Q4FJZ4	-0.884544	0.126329	0
Q3U6U7	-0.884544	0.126329	0
P32921	-0.884544	0.126329	0
Q3UDG2	-0.884544	0.126329	0
A0A1L1SRX2	-0.88387	0.324382	0
D6RCG1	-0.882574	0.266646	0
Q8C0Q4	-0.881444	0.271288	0
D6RH85	-0.881444	0.406893	0
Q0VDN9	-0.881444	0.207672	0
D3Z1E7	-0.881444	0.245442	0
Q3TW28	-0.879767	0.563357	0
A0A087WQR6	-0.879767	0.188807	0
Q64514	-0.879767	0.193531	0
Q3U4M7	-0.879767	0.345319	0
Q922K4	-0.879767	0.251963	0
A0A087WRP4	-0.879607	0.171235	0
A0A087WSH7	-0.879607	0.168774	0
H3BJV1	-0.879607	0.164643	0
E9QAF0	-0.878963	0.323998	0
Q3USM3	-0.876289	0.13559	0
D0U269	-0.873923	0.341562	0
Q08879	-0.86985	0.333734	0
Q921Y3	-0.868869	0.152081	0
Q2YDW2	-0.866648	0.207206	0
E9PUB7	-0.866648	0.207206	0
Q3UGY4	-0.866477	0.219287	0
F6SX70	-0.86182	0.206494	0
D3YVI2	-0.858418	0.25461	0
K22E_HUMAN_contaminant	-0.858123	0.226399	0
Q3T9I0	-0.857995	0.21169	0
O70182	-0.856112	0.142415	0
A2AGT5	-0.853186	0.32715	0
A0A0R4J0K2	-0.853186	0.302643	0
Z4YL78	-0.853186	0.363972	0
K3W4R5	-0.853186	0.302581	0
P70460	-0.850434	0.180274	0
D4AFX7	-0.846108	0.315314	0
Q05CR0	-0.845143	0.305712	0
Q9CY64	-0.841435	0.301011	0
Q3U5C6	-0.836728	0.336103	0
Q8R5K4	-0.836728	0.335546	0
Q3UTT7	-0.836683	0.213775	0
Q3UZG3	-0.830305	0.373295	0
Q6P6I7	-0.830305	0.342589	0
Q8BG05	-0.830305	0.326478	0
A2AL12	-0.830305	0.427481	0
A0A0A6YWC8	-0.829069	0.162938	0
P20152	-0.829069	0.162938	0
Q3U6S1	-0.829069	0.162938	0
Q3TFD9	-0.829069	0.162938	0
Q3UAX1	-0.829069	0.162938	0
E9Q5K8	-0.827436	0.39344	0
Q9CT37	-0.825969	0.298558	0
Q9ES94	-0.822262	0.11458	0
Q3V2S4	-0.821254	0.167012	0
Q8VC94	-0.817407	0.345014	0
Q8CHD7	-0.817189	0.239503	0
F6YY69	-0.816943	0.476729	0
Q3U1S0	-0.816609	0.586524	0
W8QM43	-0.813973	0.299912	0
Q9CV89	-0.809463	0.316052	0
A1L0U6	-0.809451	0.163098	0
Q3TNE1	-0.808655	0.420895	0
Q71LX4	-0.807826	0.137457	0
F8WIP8	-0.807349	0.426106	0
K3W4P2	-0.805179	0.586973	0
A0A0G2JH17	-0.805179	0.586973	0
Q6P4S8	-0.805179	0.586973	0
Q0KK53	-0.805179	0.586973	0
B2RQC6	-0.804996	0.211584	0
E9QAI5	-0.804996	0.211584	0
P12382	-0.804794	0.561994	0
K1C12_HUMAN_contaminant	-0.804755	0.192699	0
Q6NXZ9	-0.802104	0.321771	0
Q8K1B8	-0.802104	0.321771	0
Q3U7D9	-0.801675	0.487729	0
Q3SYP5	-0.80121	0.182363	0
B2RXR1	-0.80033	0.157708	0
Q4QRL3	-0.80033	0.254916	0
A0A0G2JDW6	-0.799216	0.28942	0
A0A0G2JDV0	-0.799216	0.377658	0
A0A0G2JEU9	-0.799216	0.351065	0
A0A0G2JDH0	-0.799216	0.33067	0
B2RUM8	-0.798835	0.43611	0
Q9DC37	-0.79845	0.188979	0
B7ZC27	-0.797087	0.267862	0
Q3UNG1	-0.797087	0.267862	0
Q3TUZ1	-0.794959	0.316883	0
S4R2M7	-0.793971	0.138577	0
B1ARR7	-0.793278	0.135447	0
Q8R307	-0.788707	0.330526	0
F8WHL1	-0.786036	0.575113	0
Q3U1B1	-0.784891	0.299671	0
Q05DU8	-0.784551	0.390344	0
A0A1B0GS28	-0.783449	0.529636	0
Q9Z0N2	-0.779002	0.387056	0
Q9D791	-0.779002	0.387056	0
Q3UDY0	-0.774981	0.424882	0
Q8K1X4	-0.774981	0.288385	0
Q6ZQL4	-0.774632	0.275035	0
Q68FC6	-0.774632	0.275035	0
Q3TWV0	-0.773357	0.187824	0
Q9CYG7	-0.772417	0.196845	0
A0A1L1STA1	-0.772385	0.474281	0
Q8BPG5	-0.770974	0.476888	0
Q9JJD8	-0.770108	0.165964	0
Q9D859	-0.769239	0.383631	0
P07742	-0.767936	0.284159	0
Q6NZB3	-0.767936	0.284159	0
G3UWN2	-0.767903	0.228441	0
Q8BPY9	-0.763405	0.439703	0
Q8BVF8	-0.762962	0.66298	0
Q3UD36	-0.76223	0.168954	0
K2C5_HUMAN_contaminant	-0.761301	0.392403	0
F6Q2E3	-0.761212	0.449663	0
B2M0S3	-0.760984	0.710202	0
P09411	-0.760955	0.151665	0
A2AMI2	-0.760944	0.320182	0
P15508	-0.760203	0.310979	0
A0A1D5RM92	-0.75884	0.243211	0
I3RSH5	-0.75884	0.243211	0
Q3UJU3	-0.75884	0.243211	0
D6Q0F6	-0.757253	0.39823	0
Q8K2W5	-0.755051	0.174962	0
ALBU_HUMAN_contaminant	-0.754433	0.302175	0
F6XP90	-0.75297	0.182839	0
Q99LB4	-0.752637	0.349438	0
B1ARR6	-0.751958	0.648452	0
D3YVD3	-0.751958	0.685024	0
Q545V3	-0.751958	0.649812	0
Q3UJ20	-0.751958	0.650012	0
D3Z2S4	-0.751958	0.656782	0
A0A0N4SUX5	-0.751958	0.649812	0
A0A0N4SUI6	-0.751958	0.687929	0
Q922A0	-0.751958	0.685024	0
D3Z6E4	-0.751958	0.683131	0
Q3TKK3	-0.751689	0.289997	0
Q8BK67	-0.751065	0.261995	0
Q9QZD9	-0.750145	0.364343	0
Q6ZWX6	-0.745158	0.15533	0
Q91V38	-0.744375	0.233267	0
Q3UAD6	-0.744375	0.233267	0
Q3UBU0	-0.744375	0.233267	0
Q542X7	-0.743158	0.175647	0
Q3TFD0	-0.742991	0.374519	0
Q9CZN7	-0.742991	0.374519	0
Q8C2N8	-0.74231	0.263472	0
Q8CCF0	-0.741022	0.208379	0
A0JLM6	-0.740037	0.361636	0
P97855	-0.739726	0.400099	0
A0A0A6YXL3	-0.737919	0.373397	0
P68181	-0.73774	0.220043	0
Q810V5	-0.736509	0.341495	0
Q8C622	-0.736153	0.474768	0
F6ZVG8	-0.735767	0.295432	0
Q3TMX9	-0.735731	0.265381	0
K1C10_HUMAN_contaminant	-0.732754	0.240363	0
Q8BKX3	-0.732507	0.336236	0
P24452	-0.732407	0.364637	0
Q3UTN0	-0.726476	0.31483	0
Q3THA6	-0.723352	0.451904	0
Q8BL97	-0.723352	0.400403	0
A0A1W2P7B7	-0.720747	0.174241	0
A0A0B4J1F9	-0.718575	0.531837	0
G3UYG6	-0.718575	0.531778	0
Q99K87	-0.718015	0.208152	0
G3UZX1	-0.716994	0.572551	0
Q9CS42	-0.709824	0.554884	0
D3Z4D8	-0.70874	0.509407	0
Q3TCJ1	-0.70874	0.462917	0
Q80TU3	-0.707327	0.276032	0
Q9ES00	-0.707327	0.276032	0
Q6NWW1	-0.707327	0.276032	0
G3UZD6	-0.707327	0.276032	0
Q3UXG9	-0.706994	0.209275	0
Q3U6X7	-0.704952	0.257653	0
F2Z480	-0.704952	0.355603	0
A1YYP0	-0.704952	0.284908	0
P06240	-0.704952	0.469278	0
A1YYN7	-0.704952	0.263867	0
A1YYN9	-0.704952	0.321485	0
Q60818	-0.704952	0.423389	0
P14234	-0.704952	0.269583	0
Q8CBY7	-0.704952	0.305749	0
J3QN85	-0.704952	0.34935	0
Q04859	-0.704952	0.259018	0
Q7TSI8	-0.704952	0.335662	0
Q0VDL5	-0.704952	0.281471	0
E9QNJ9	-0.704952	0.281186	0
A1YYN0	-0.704952	0.258898	0
E9Q708	-0.704952	0.415798	0
Q8BN81	-0.704952	0.570796	0
Q8C762	-0.704952	0.258761	0
A1YYN5	-0.704952	0.257735	0
E9Q7T0	-0.704952	0.308681	0
D3YZ57	-0.704952	0.262959	0
Q3UZZ3	-0.704952	0.262905	0
O35495	-0.704952	0.258667	0
A1YYM3	-0.704952	0.318619	0
E9PVC7	-0.704952	0.262792	0
E9Q696	-0.704952	0.361401	0
E9Q7C7	-0.704952	0.261429	0
A0A1L1SUS7	-0.704952	0.29125	0
Q3U4K6	-0.704952	0.278826	0
Q3TLX4	-0.704952	0.386477	0
A1YYN2	-0.704952	0.546769	0
Q3UPE1	-0.704952	0.279377	0
Q61851	-0.704952	0.454475	0
E9PX67	-0.704952	0.405395	0
P39688	-0.704952	0.25788	0
Q03142	-0.704952	0.302708	0
Q8C411	-0.704952	0.368704	0
P30285	-0.704952	0.332025	0
D3Z2T9	-0.704952	0.28041	0
Q3UPI3	-0.704952	0.287514	0
E9Q5C2	-0.704952	0.259419	0
E9QK53	-0.704952	0.323264	0
F6UND7	-0.704952	0.257871	0
P16092	-0.704952	0.362374	0
Q0VDL6	-0.704952	0.36022	0
Q6NVF8	-0.704952	0.404774	0
A1YYN4	-0.704952	0.341721	0
E9Q700	-0.704952	0.500442	0
A1YYM9	-0.704952	0.270148	0
Q6GTF2	-0.704952	0.563419	0
A1YYN8	-0.704952	0.26297	0
Q9JKV2	-0.704952	0.290023	0
P97377	-0.704952	0.293337	0
Q3TM24	-0.704952	0.623649	0
Q543F6	-0.704952	0.289288	0
D3Z5M8	-0.704952	0.306937	0
Q80YP0	-0.704952	0.258772	0
P21803	-0.704952	0.260326	0
Q8BP21	-0.704952	0.291845	0
E9PXV8	-0.704952	0.262595	0
A1YYM5	-0.704952	0.311877	0
A1YYN1	-0.704952	0.259156	0
Q69ZA1	-0.704952	0.264886	0
Q91WP4	-0.704952	0.258387	0
Q3U4J9	-0.704952	0.281467	0
B9EKY4	-0.704952	0.26153	0
E9Q9E4	-0.704952	0.449246	0
A1YYM6	-0.704952	0.515269	0
Q6LEQ3	-0.704952	0.414785	0
Q99052	-0.704952	0.271311	0
Q9JHU3	-0.704952	0.321674	0
Q14AX6	-0.704952	0.535484	0
E3W997	-0.704952	0.338181	0
A0A0R4IZY3	-0.704952	0.349843	0
Q543G3	-0.704952	0.324249	0
E9Q5C3	-0.704952	0.279239	0
A1YYM4	-0.704952	0.277747	0
E9Q7E6	-0.704952	0.257521	0
A0A0G2JDL3	-0.704952	0.409996	0
Q3U307	-0.704952	0.261087	0
E9PX90	-0.704952	0.34028	0
A0A087WQ04	-0.704952	0.370021	0
B7ZWP2	-0.704952	0.324722	0
Q8CIM9	-0.704952	0.261583	0
A1YYM8	-0.704952	0.351888	0
I6L9D3	-0.704952	0.387033	0
F6TK14	-0.704952	0.262888	0
A0A0J9YTQ5	-0.704952	0.333131	0
Q8K0D0	-0.704952	0.296804	0
E9PX60	-0.704952	0.457531	0
Q99J95	-0.704952	0.559411	0
Q04736	-0.704952	0.262619	0
E9PZX7	-0.704952	0.398889	0
A1YYP1	-0.704952	0.6388	0
A1YYM7	-0.704952	0.274879	0
Q69ZV0	-0.704952	0.257804	0
Q3TQL1	-0.704952	0.278482	0
Q64261	-0.704952	0.315166	0
E9Q7E8	-0.704952	0.267374	0
E9PX88	-0.704952	0.507464	0
Q61563	-0.704952	0.370662	0
Q3TJ05	-0.704952	0.522821	0
E9PVU6	-0.704952	0.266536	0
Q3V3A1	-0.704952	0.298259	0
A1YYN6	-0.704952	0.260261	0
A0A1W2P6Q3	-0.704645	0.179984	0
Q8C5B7	-0.704169	0.409179	0
Q3U897	-0.703388	0.456125	0
P62137	-0.702588	0.210513	0
Q99PV0	-0.701364	0.388173	0
Q5SUR0	-0.70109	0.217369	0
Q922J7	-0.699776	0.287367	0
Q3UVN0	-0.696292	0.379262	0
D6RHT5	-0.696292	0.379262	0
Q8BPF7	-0.695977	0.446064	0
A2AE03	-0.695314	0.584796	0
Q7TSB3	-0.694039	0.178365	0
P62996	-0.692452	0.258433	0
P57722	-0.69091	0.19982	0
G3UX67	-0.690315	0.313464	0
Q3UXW3	-0.690204	0.179307	0
A2AQA7	-0.68987	0.276926	0
B1ARC0	-0.689349	0.185274	0
O35662	-0.689349	0.185274	0
B1ARB9	-0.688168	0.186077	0
Q3U7Z6	-0.686052	0.213713	0
Q6NWV5	-0.686052	0.213713	0
O89060	-0.685177	0.470764	0
A0A1D5RMB6	-0.685105	0.278251	0
Q3U6B1	-0.681618	0.297825	0
A2A513	-0.680748	0.235496	0
P02535	-0.680748	0.235496	0
E9QM99	-0.679907	0.201789	0
B2RWY0	-0.679907	0.344357	0
Q8BZN6	-0.679907	0.261898	0
A0A087WRP5	-0.679907	0.204812	0
A0A087WQ86	-0.679907	0.233861	0
A0A0R4J2B7	-0.679907	0.279202	0
H6TMF5	-0.678667	0.498897	0
Q3TT81	-0.678562	0.419851	0
Q8BUD1	-0.674661	0.348752	0
K1C28_HUMAN_contaminant	-0.674611	0.261273	0
Q8CIH5	-0.674313	0.211037	0
Q3TFB5	-0.673472	0.267213	0
Q99J77	-0.673472	0.267213	0
A0A0G2JGC1	-0.672845	0.307937	0
O88862	-0.672428	0.419751	0
D3YX87	-0.671877	0.375587	0
Q61990	-0.671752	0.301517	0
Q3V0Z8	-0.67044	0.190297	0
Q5U222	-0.67044	0.190297	0
A1L333	-0.67044	0.190297	0
Q8BTS0	-0.67044	0.190297	0
Q61656	-0.67044	0.190297	0
Q3THF3	-0.669854	0.591172	0
Q8R0B2	-0.668411	0.443225	0
Q6ZQJ2	-0.668411	0.420448	0
Q8BP48	-0.668411	0.441339	0
P12265	-0.668093	0.368028	0
Q8CGB9	-0.667927	0.304363	0
F6RPJ9	-0.667927	0.367128	0
Q9JHR7	-0.667927	0.211092	0
P02089	-0.667734	0.423798	0
A8DUK4	-0.667734	0.423798	0
A8DUK2	-0.667734	0.423798	0
D4N6M2	-0.667734	0.423798	0
A8DUL5	-0.667734	0.423798	0
P02104	-0.667734	0.423798	0
A8DUP7	-0.667734	0.423798	0
A0A0N4SVL0	-0.665872	0.282004	0
Q642K0	-0.664697	0.588825	0
S4R1Y8	-0.664677	0.280088	0
Q05DS7	-0.664677	0.458231	0
S4R256	-0.664677	0.285451	0
Q1HL32	-0.660646	0.396213	0
Q6P5E5	-0.660646	0.396213	0
O89052	-0.659827	0.62631	0
Q3TS98	-0.659305	0.211996	0
A2ASB8	-0.659305	0.21434	0
A2ASB7	-0.659305	0.212365	0
Q3TUV7	-0.658346	0.509757	0
A0A0J9YVC1	-0.656617	0.298764	0
A0A0J9YUC1	-0.656617	0.40036	0
Q9DB05	-0.656069	0.330018	0
Q3US09	-0.655988	0.302807	0
K3W4L0	-0.651456	0.413729	0
E9Q405	-0.651456	0.413729	0
E9QAX2	-0.651456	0.413729	0
B2RRE2	-0.651456	0.413729	0
Q9JMH9	-0.651456	0.413729	0
E9QA74	-0.651456	0.413729	0
A0A1C7ZN10	-0.651456	0.413729	0
Q6PFA7	-0.64919	0.25137	0
A2AQN9	-0.647543	0.242	0
B1ARS0	-0.646931	0.307409	0
D2KPZ5	-0.646217	0.293298	0
Q05C33	-0.646217	0.29344	0
Q6ZQ61	-0.645864	0.223212	0
P27661	-0.643225	0.318176	0
E9Q5B5	-0.640257	0.27907	0
O08528	-0.640257	0.27907	0
Q7TN13	-0.640024	0.261884	0
E9QAT6	-0.640024	0.253897	0
Q6DI78	-0.639568	0.265419	0
Q9CQC6	-0.638537	0.382647	0
Q3UFS6	-0.638516	0.311597	0
Q9CRW7	-0.638303	0.290422	0
Q7TMH7	-0.635898	0.44057	0
Q3T9E1	-0.635716	0.245308	0
Q9JLN9	-0.635716	0.432626	0
O70250	-0.6357	0.26467	0
Q3TJ66	-0.634989	0.310066	0
Q91Y97	-0.634989	0.310066	0
P05063	-0.634989	0.310066	0
D6RGQ0	-0.634247	0.316533	0
Q8VIJ6	-0.630709	0.326301	0
Q3TZL2	-0.629988	0.258079	0
Q80SW1	-0.62963	0.455645	0
F8WI65	-0.62963	0.455645	0
F8WGT1	-0.62963	0.455645	0
Q80TQ9	-0.62963	0.455645	0
H3BKT5	-0.62963	0.455645	0
Q68FL4	-0.62963	0.455645	0
G8JL74	-0.629615	0.434943	0
Q62093	-0.628154	0.642923	0
Q8C671	-0.628154	0.642923	0
Q3TE70	-0.623273	0.292793	0
Q3UCJ0	-0.623273	0.292793	0
P29351	-0.623273	0.292793	0
Q3UB72	-0.623273	0.292793	0
Q5BLK2	-0.622581	0.699364	0
Q5M9L1	-0.621599	0.394088	0
Q5FW97	-0.621177	0.264704	0
F6Z1R4	-0.621036	0.311575	0
G3X9Y6	-0.619692	0.235654	0
Q54A37	-0.619692	0.235654	0
Q8VC28	-0.619692	0.235654	0
Q9JLI0	-0.619692	0.235654	0
Q571M4	-0.619692	0.235654	0
Q5I0T6	-0.619692	0.235654	0
Q91X42	-0.619692	0.235654	0
S4R1I6	-0.614841	0.226403	0
Q9QZQ8	-0.614536	0.350858	0
Q6IFX2	-0.614141	0.460651	0
A0A087WQS2	-0.612883	0.293346	0
Q9CV24	-0.612838	0.237398	0
Q9CSD9	-0.611767	0.286637	0
Q9QWL7	-0.61122	0.537635	0
P35550	-0.610848	0.428985	0
Q3UJS2	-0.610848	0.428985	0
V9GXK0	-0.610631	0.400697	0
V9GX06	-0.606724	0.243695	0
Q3TN69	-0.604761	0.267969	0
Q149Z9	-0.604711	0.444644	0
Q0VGU9	-0.604229	0.228582	0
H3BIX4	-0.602711	0.596437	0
Z4YLB7	-0.602711	0.570488	0
P97300	-0.602711	0.567605	0
Q3TIQ2	-0.602531	0.493712	0
Q5BLK0	-0.602531	0.493712	0
Q8C2K0	-0.602531	0.493712	0
Q6DI58	-0.602531	0.493712	0
Q3U9U3	-0.60148	0.459046	0
Q9D8U0	-0.601262	0.236205	0
Q8BVW7	-0.598292	0.321489	0
F6RUL9	-0.598292	0.321489	0
Q9JJ20	-0.597122	0.636557	0
Q5F222	-0.595467	0.255862	0
Q9Z2T6	-0.594456	0.30649	0
P03995	-0.594456	0.30649	0
K2C80_HUMAN_contaminant	-0.594456	0.30649	0
S4R228	-0.593764	0.302649	0
Q3UKF5	-0.593764	0.302649	0
S4R1I3	-0.593764	0.302649	0
Q3UE92	-0.593764	0.302649	0
Q3TL27	-0.593764	0.302649	0
Q3U8W0	-0.593176	0.276757	0
S4R1E3	-0.593109	0.259236	0
HORN_HUMAN_contaminant	-0.59169	0.629114	0
A0PJB5	-0.591079	0.690594	0
Q9R1C7	-0.590537	0.454547	0
A0A1B0GRU8	-0.590537	0.306225	0
F6YFR7	-0.590038	0.33828	0
F6XIG5	-0.590038	0.314443	0
O89079	-0.590038	0.285397	0
Q9D1J2	-0.590038	0.311634	0
Q61621	-0.58972	0.516211	0
Q62267	-0.588983	0.633588	0
A0A0A6YX26	-0.587051	0.399656	0
Q80WS3	-0.586873	0.741597	0
Q8VEE3	-0.585177	0.291098	0
Q3TLL6	-0.584021	0.243404	0
A0A1L1SR46	-0.583634	0.589272	0
Q99JU9	-0.582941	0.577442	0
Q9D071	-0.582874	0.578028	0
Q3TBC3	-0.580678	0.277594	0
Q8C2A9	-0.580314	0.270173	0
A0A140LIR6	-0.579391	0.45748	0
Q9EPL8	-0.57873	0.313665	0
Q8CEH3	-0.578685	0.511479	0
P17225	-0.575721	0.660906	0
Q9CRH9	-0.575478	0.528033	0
G3UZF1	-0.572015	0.387645	0
Q80XR5	-0.571701	0.748796	0
P26369	-0.571701	0.367154	0
A0A140LJK3	-0.571701	0.466674	0
Q6IRT4	-0.571144	0.311635	0
Q3U8X1	-0.571144	0.311635	0
Q8BTW2	-0.571144	0.311635	0
Q9DCH4	-0.571144	0.311635	0
Q8VH52	-0.570634	0.323434	0
Q3UF03	-0.569864	0.545649	0
P24668	-0.569864	0.268477	0
A2ALV9	-0.567118	0.375615	0
P60335	-0.566785	0.350357	0
Q3TMK0	-0.56539	0.474656	0
B0LAD0	-0.565209	0.643298	0
B2RTM0	-0.564775	0.370098	0
A0A140T8K6	-0.564757	0.404132	0
Q6ZWZ4	-0.564757	0.404132	0
A2AMW0	-0.563787	0.75996	0
Q8BTR1	-0.561233	0.341468	0
F7B5B5	-0.55994	0.3949	0
E9QKR0	-0.559871	0.574535	0
H6TMF6	-0.559113	0.440824	0
B7ZC50	-0.557912	0.283879	0
Q91VR5	-0.557796	0.28957	0
H3BL49	-0.556012	0.283294	0
Q78E20	-0.554998	0.361496	0
Q3TTV7	-0.554708	0.339755	0
Q3TMM5	-0.554708	0.339755	0
Q3TF40	-0.554708	0.339755	0
Q3UM20	-0.554708	0.339755	0
Q4FK11	-0.554708	0.339755	0
Q3TFC2	-0.554708	0.339755	0
G3UY38	-0.554338	0.420327	0
A0A1L1SUF6	-0.552644	0.486847	0
Q3V0C6	-0.552151	0.493302	0
Q6P4T2	-0.551395	0.391962	0
H3BKG2	-0.550803	0.370004	0
H3BLL1	-0.550803	0.370004	0
Q8CD98	-0.54889	0.439749	0
Q61927	-0.548521	0.388453	0
Q0V930	-0.547238	0.304723	0
B2RWH3	-0.54625	0.400817	0
F8WIX8	-0.54625	0.400817	0
Q64426	-0.54625	0.400817	0
Q9CWQ9	-0.545848	0.314986	0
Q64523	-0.545156	0.401773	0
B1AX58	-0.54427	0.453092	0
Q3V1Z7	-0.543971	0.50859	0
A0A0U1RNY4	-0.54373	0.296798	0
Q8BVY8	-0.541264	0.298209	0
A2ALV7	-0.540311	0.386812	0
Q6PDI5	-0.540311	0.386812	0
A2ALV6	-0.540311	0.386812	0
B2RUD7	-0.539847	0.477475	0
Q8VHM5	-0.539647	0.593078	0
Q99KG1	-0.539647	0.591002	0
Q3U8W9	-0.539647	0.60325	0
A2AS98	-0.539372	0.352974	0
Q3TB18	-0.539357	0.514803	0
D3YVR0	-0.539112	0.5618	0
A0A0R4J1P2	-0.539112	0.5618	0
E9Q2M5	-0.53908	0.666279	0
Q3TIU3	-0.538534	0.65194	0
D3YYE1	-0.538084	0.523373	0
A2AT37	-0.537586	0.354751	0
P28660	-0.535105	0.371371	0
E9Q9E1	-0.534424	0.391747	0
Q6NZJ6	-0.534424	0.353857	0
E9PVC6	-0.534424	0.353857	0
A0A0J9YUS5	-0.534424	0.488205	0
Q32M04	-0.533727	0.483716	0
Q7TMU1	-0.533571	0.438866	0
P24788	-0.532817	0.387744	0
G3UYI4	-0.532404	0.651284	0
G3UYL3	-0.532404	0.651284	0
G3UX15	-0.532404	0.651284	0
G3UYL8	-0.532404	0.651284	0
Q9CU62	-0.532367	0.489473	0
H3BJS9	-0.53165	0.440903	0
Q5SWN2	-0.531137	0.474924	0
Q8BH64	-0.530527	0.479755	0
Q3UL22	-0.529837	0.307682	0
Q6A0F1	-0.529837	0.307682	0
Q9WVS5	-0.529837	0.307682	0
P16277	-0.529349	0.543437	0
Q3TAT8	-0.529349	0.566585	0
Q7TPQ7	-0.528067	0.373385	0
Q8BYH6	-0.526876	0.461797	0
Q3UZY3	-0.525376	0.339178	0
Q64737	-0.523657	0.389117	0
Q3UJP8	-0.523657	0.626447	0
Q9CX86	-0.52313	0.342827	0
Q9D0L8	-0.521748	0.305792	0
D3YYS7	-0.521748	0.536594	0
D3Z478	-0.521748	0.444735	0
D3Z4K1	-0.521748	0.348607	0
D3Z5U6	-0.519893	0.396557	0
P98083	-0.519893	0.452859	0
D3Z2I8	-0.519893	0.700268	0
Q7TT37	-0.519181	0.393753	0
Q922F9	-0.51763	0.479503	0
Q8C2Q7	-0.515942	0.38412	0
Q811L7	-0.515942	0.38412	0
P70333	-0.515942	0.38412	0
Q8R3V2	-0.515415	0.474325	0
Q62363	-0.515155	0.451364	0
D3Z0C2	-0.515014	0.481261	0
P39053	-0.514337	0.361327	0
A0A0J9YUN4	-0.514337	0.361327	0
A0A0J9YUE9	-0.514337	0.361327	0
Q9CS06	-0.513851	0.325987	0
Q9CWS5	-0.513423	0.338044	0
Q61287	-0.513423	0.338044	0
A8DUV1	-0.513423	0.338044	0
H3BJB6	-0.513345	0.309482	0
Q3TGK7	-0.512684	0.303686	0
Q3UXC2	-0.512684	0.303686	0
P60843	-0.512684	0.303686	0
Q4FZL1	-0.512684	0.303686	0
Q3TFG3	-0.512684	0.303686	0
Q3UHS6	-0.512504	0.431721	0
Q80TM2	-0.511525	0.432565	0
P26039	-0.511525	0.432565	0
Q6ZQG1	-0.510062	0.492165	0
Q3UFI7	-0.510062	0.404307	0
E9Q880	-0.510062	0.397197	0
B9EJ54	-0.510062	0.358458	0
Q6PDG0	-0.510062	0.717705	0
A0A0J9YUD5	-0.510062	0.444319	0
Q3MJF2	-0.507413	0.449585	0
Q3KQI3	-0.507413	0.364359	0
Q3UJZ8	-0.50712	0.326705	0
Q8R3D3	-0.505822	0.568498	0
Q3UA33	-0.505822	0.592086	0
Q3U1R3	-0.505822	0.338683	0
Q3U6N3	-0.505822	0.39474	0
Q3TVN5	-0.505822	0.356361	0
Q05910	-0.505822	0.541822	0
Q3U7G2	-0.505822	0.357061	0
Q3TII0	-0.505598	0.333775	0
P80315	-0.505598	0.333775	0
Q8C7D3	-0.504502	0.474266	0
E0CXW2	-0.501926	0.548633	0
Q80V03	-0.501926	0.430359	0
E0CXE8	-0.501926	0.432052	0
E9PUK2	-0.501926	0.409689	0
Q60605	-0.501716	0.705929	0
Q8C676	-0.499976	0.478316	0
Q3TQV0	-0.499976	0.324953	0
A2BDW0	-0.498055	0.464073	0
P35991	-0.498055	0.421405	0
Q8VHX6	-0.497284	0.70342	0
Q8C2R2	-0.497187	0.352968	0
Q8BX68	-0.495262	0.386977	0
Q8CF78	-0.495065	0.357031	0
Q6PHC1	-0.494853	0.409719	0
Q3U0F8	-0.494461	0.604402	0
Q497W9	-0.494216	0.429888	0
Q3UKJ6	-0.494216	0.429888	0
Q3TFE5	-0.494216	0.429888	0
Q8C6F4	-0.493369	0.49976	0
Q3UTK0	-0.491897	0.521769	0
Q6EVH9	-0.491897	0.495553	0
Q3UQI5	-0.491897	0.503737	0
Q3UYM6	-0.491897	0.613043	0
Q62290	-0.491104	0.499814	0
Q62289	-0.491104	0.499814	0
Q9QZ34	-0.491104	0.499814	0
Q9QZ36	-0.491104	0.499814	0
Q9QZ33	-0.491104	0.499814	0
Q6LBL9	-0.491104	0.499814	0
Q9QZ35	-0.491104	0.499814	0
P17897	-0.490073	0.403718	0
A0A077S2U6	-0.490073	0.403718	0
G5E839	-0.488247	0.34891	0
Q3TPJ8	-0.487293	0.596932	0
Q3U1W4	-0.486599	0.460277	0
Q5DTG9	-0.485082	0.43303	0
A0A0J9YUA7	-0.484471	0.320742	0
P68040	-0.48059	0.400551	0
Q3TKA2	-0.479261	0.357538	0
D4N6N9	-0.477759	0.534648	0
A8DUP5	-0.477759	0.534648	0
A8DUK7	-0.477759	0.534648	0
Q3TXD3	-0.477437	0.358828	0
Q5RKP0	-0.477437	0.358828	0
Q499X4	-0.477437	0.358828	0
Q3U331	-0.477437	0.358828	0
Q8VEI1	-0.477166	0.383961	0
Q62291	-0.476379	0.371447	0
Q9JLI8	-0.475801	0.592195	0
F6S3Z3	-0.473074	0.4067	0
Q9QUR6	-0.472514	0.40422	0
Q3TCS0	-0.472514	0.40422	0
Q91ZX7	-0.471308	0.530845	0
A2AWQ2	-0.468626	0.51779	0
Q3TIP8	-0.468496	0.824383	0
Q9Z1Q5	-0.468496	0.502779	0
A2ALV8	-0.468395	0.457308	0
A2ALW1	-0.468395	0.457308	0
Q8C9Q5	-0.468395	0.457308	0
Q3V086	-0.467282	0.586236	0
Q05DE7	-0.466733	0.622905	0
Q6PGB8	-0.466733	0.622905	0
Q8C6A3	-0.466472	0.408971	0
D6RJ60	-0.46359	0.346323	0
G4V4Z2	-0.462804	0.371352	0
Q99M73	-0.462519	0.53713	0
Q9R0H5	-0.462519	0.53713	0
Q6IFZ9	-0.462519	0.53713	0
KRT84_HUMAN_contaminant	-0.462519	0.53713	0
Q3UMT8	-0.462171	0.567068	0
Q3UVJ2	-0.460935	0.54381	0
Q4VBD1	-0.456691	0.356763	0
Q3UJG9	-0.452606	0.513719	0
Q3UKQ2	-0.452519	0.364209	0
H3BKR8	-0.450458	0.378261	0
G3X922	-0.448986	0.668155	0
Q8CIJ3	-0.448505	0.391739	0
Q8JZQ9	-0.448505	0.391739	0
Q8C6T5	-0.447469	0.648237	0
Q8C2E1	-0.446917	0.44654	0
Q76MZ3	-0.446917	0.44654	0
Q3TXF9	-0.444896	0.471428	0
Q8VDN2	-0.444896	0.471428	0
Q91ZP6	-0.444865	0.563591	0
V9GX35	-0.442276	0.405823	0
A0A0U1RQ95	-0.44217	0.481653	0
Q6PE05	-0.44217	0.698107	0
G4V4Z1	-0.441978	0.384026	0
Q9CRF9	-0.440198	0.560031	0
Q6PIE1	-0.439455	0.589627	0
Q6PFZ4	-0.439455	0.589627	0
A0A0A6YXS8	-0.438637	0.570659	0
Q14BH5	-0.437117	0.497622	0
E9Q770	-0.437001	0.428672	0
Q3UZD9	-0.437001	0.485641	0
A0A1W2P871	-0.435972	0.36968	0
Q8BZ98	-0.435028	0.479236	0
E9QLL2	-0.435028	0.435575	0
Q8BUT2	-0.435028	0.62815	0
Q3TNG9	-0.433114	0.480949	0
Q80Y52	-0.433019	0.394199	0
Q3UIF3	-0.433019	0.394199	0
E9Q9M6	-0.432652	0.420178	0
Q3UJ44	-0.431904	0.623943	0
F6ZQQ3	-0.431258	0.498402	0
Q3U292	-0.429415	0.584502	0
A2BFF5	-0.428921	0.638034	0
F8WHL2	-0.428114	0.533321	0
Q8CIE6	-0.428114	0.620761	0
Q63ZW9	-0.428114	0.602995	0
Q8BTF0	-0.428114	0.548594	0
Q61918	-0.427199	0.566771	0
A0A1W2P828	-0.426856	0.391384	0
G3UW94	-0.426628	0.51637	0
Q14C24	-0.426628	0.391082	0
Q52KC1	-0.426434	0.450208	0
Q8BTU6	-0.426434	0.450208	0
Q6NXX7	-0.424834	0.398954	0
Q3TIU8	-0.424834	0.587124	0
P61222	-0.424834	0.398954	0
Q3TJM9	-0.424834	0.398954	0
A2A5R2	-0.42475	0.538421	0
Q8R081	-0.424243	0.570047	0
Q3UMT7	-0.424243	0.570047	0
G5E924	-0.424243	0.570047	0
Q3UE29	-0.423773	0.667273	0
F6VW30	-0.423023	0.691674	0
Q811N1	-0.422465	0.496121	0
Q811N2	-0.422465	0.479101	0
Q80SV2	-0.422465	0.567231	0
Q811M8	-0.422465	0.514367	0
Q80SW4	-0.422465	0.498872	0
Q811N6	-0.422465	0.536708	0
Q64262	-0.422465	0.458931	0
Q61876	-0.422465	0.619653	0
B8YPG3	-0.422465	0.619653	0
P10404	-0.422465	0.462444	0
Q61877	-0.422465	0.456351	0
Q811N3	-0.422465	0.456453	0
Q80SV3	-0.422465	0.691974	0
B8YPG2	-0.422465	0.5423	0
Q3TJU7	-0.420997	0.413704	0
Q61650	-0.417707	0.578424	0
Q8R190	-0.417122	0.57514	0
Q3TRH1	-0.416467	0.40221	0
Q91ZW3	-0.416176	0.666358	0
E9Q8H9	-0.416112	0.618339	0
Q792Z1	-0.415562	0.471987	0
Q7M754	-0.415562	0.471987	0
A0A087WPQ5	-0.414786	0.575121	0
Q60749	-0.41375	0.557452	0
Q8C2Z1	-0.413676	0.434793	0
B2RWW1	-0.412187	0.515522	0
A0A1D5RLY6	-0.412187	0.518058	0
Q8C052	-0.412187	0.72114	0
Q5BLJ9	-0.411185	0.576521	0
A0A087WRA1	-0.411118	0.533811	0
Q3TFC0	-0.409317	0.528333	0
Q569Z0	-0.407484	0.492529	0
Q62318	-0.405222	0.524989	0
Q3UDN8	-0.405222	0.524989	0
Q6NZC1	-0.405059	0.437384	0
Q99LR0	-0.401401	0.446173	0
Q641P0	-0.400989	0.503172	0
A0A087WP86	-0.400989	0.464765	0
Q3U8I0	-0.400737	0.43056	0
P40124	-0.40069	0.597446	0
Q3U0U5	-0.40069	0.597446	0
Q8VEE4	-0.399818	0.595646	0
Q5DTS2	-0.399474	0.598247	0
A1A553	-0.399474	0.439487	0
Q3UG53	-0.399474	0.440644	0
O55098	-0.399474	0.524215	0
Q3UNQ0	-0.39541	0.618205	0
Q8K4Z5	-0.395382	0.585264	0
Q3TC53	-0.39328	0.606966	0
Q8CDE3	-0.391105	0.477367	0
Q5SX60	-0.391025	0.592702	0
A2A9M5	-0.390168	0.671803	0
Q8R1A4	-0.390168	0.622689	0
E9PX48	-0.390168	0.666904	0
A0A0U1RNK7	-0.390168	0.655307	0
A2A9M4	-0.390168	0.555634	0
A0A0R4J008	-0.390139	0.53249	0
P70288	-0.390139	0.43048	0
Q8BQ10	-0.390139	0.542365	0
P62827	-0.389396	0.46575	0
Q3ULW0	-0.389396	0.46575	0
Q3U931	-0.385924	0.571824	0
Q542W3	-0.385924	0.571824	0
P97379	-0.385924	0.571824	0
A0A087WRT3	-0.385267	0.521669	0
E9PVC5	-0.381852	0.665519	0
Q3TVI2	-0.381326	0.781421	0
P29416	-0.381326	0.830967	0
A0A087WQP4	-0.379053	0.595481	0
Q80YQ1	-0.379031	0.576266	0
Q3U0H2	-0.378491	0.541388	0
G3UWL2	-0.378288	0.65063	0
Q3TI71	-0.377914	0.663279	0
P05784	-0.377537	0.497897	0
Q9Z1Z2	-0.376719	0.549711	0
E9Q2X6	-0.375353	0.491142	0
Q8CG47	-0.375353	0.478105	0
Q6P7V9	-0.375353	0.594808	0
Q9CSD3	-0.371474	0.470244	0
M0QWV3	-0.371474	0.470244	0
Q8BVX3	-0.371474	0.470244	0
Q3TL08	-0.371474	0.470244	0
K1C9_HUMAN_contaminant	-0.370517	0.600086	0
F8VPU6	-0.370417	0.679056	0
Q3U9K3	-0.370387	0.484542	0
P57776	-0.370141	0.627094	0
F6ZFU0	-0.370141	0.627094	0
D3Z7N2	-0.370141	0.627094	0
A0A0R4J1L2	-0.370141	0.627094	0
Q91VK2	-0.370141	0.627094	0
D3YUQ9	-0.370141	0.627094	0
E9QN08	-0.370141	0.627094	0
D3YZT9	-0.370141	0.627094	0
A0A0R4J1E2	-0.370141	0.627094	0
Q80T06	-0.370141	0.627094	0
Q6NZM3	-0.37011	0.645229	0
D3YX34	-0.37011	0.645229	0
O08788	-0.37011	0.645229	0
Q3T9V8	-0.37011	0.645229	0
E9Q3M3	-0.37011	0.645229	0
E9Q586	-0.37011	0.645229	0
Q3TB96	-0.37011	0.645229	0
A8DV41	-0.369206	0.617129	0
D4N6R6	-0.369206	0.617129	0
A8DUL7	-0.369206	0.617129	0
Q3U806	-0.368789	0.524656	0
Q99KP6	-0.368292	0.588979	0
A2RRJ4	-0.367673	0.497649	0
Q924C1	-0.367673	0.497649	0
Q3TWF9	-0.367018	0.741333	0
P11983	-0.365797	0.502221	0
P17426	-0.365554	0.668246	0
Q9WVJ2	-0.365324	0.551942	0
E9Q5I9	-0.365324	0.551942	0
F6Q404	-0.363102	0.516469	0
Q921I1	-0.361618	0.681296	0
Q3TVT4	-0.36099	0.45647	0
O55201	-0.360489	0.595407	0
G3X8U3	-0.359435	0.563749	0
Q3UE86	-0.358713	0.598274	0
Q8BHN3	-0.358713	0.572398	0
A1A4T2	-0.358713	0.79543	0
Q8C907	-0.357134	0.617868	0
Q3TG52	-0.356252	0.533054	0
Q3U367	-0.356252	0.533054	0
A7VL18	-0.356252	0.533054	0
Q3THE7	-0.356252	0.533054	0
Q3TMT4	-0.356252	0.533054	0
Q9JLJ2	-0.356252	0.533054	0
Q3UDG0	-0.356252	0.533054	0
Q3V1N7	-0.356252	0.533054	0
Q9JJY4	-0.354568	0.72877	0
Q3UDP9	-0.354423	0.532958	0
Q3TMA0	-0.354423	0.524323	0
Q1LZL7	-0.354421	0.692421	0
Q3UX52	-0.354314	0.532457	0
Q3TI62	-0.353533	0.500005	0
Q3TIX8	-0.351347	0.501297	0
Q3TI05	-0.351347	0.501297	0
Q52KG9	-0.351347	0.501297	0
Q3TW97	-0.351347	0.501297	0
A0PJ91	-0.350508	0.47799	0
Q3TKG0	-0.350508	0.47799	0
Q3TKB9	-0.350508	0.47799	0
Q8C5U3	-0.350508	0.47799	0
Q3UTE1	-0.35035	0.760475	0
F2Z483	-0.349824	0.538987	0
D3YZN8	-0.349332	0.680722	0
Q3TNN6	-0.348303	0.701124	0
Q14AI7	-0.347077	0.647186	0
D3YYV8	-0.346919	0.63985	0
G3UYW5	-0.345268	0.52187	0
A2BFF7	-0.34451	0.68431	0
Q9Z204	-0.343436	0.559552	0
Q3U6P5	-0.343436	0.559552	0
Q5FWB6	-0.342981	0.612087	0
Q3TRF1	-0.342372	0.546143	0
A2AKJ9	-0.341265	0.678543	0
A2AKJ6	-0.341265	0.678543	0
Q3TG75	-0.341065	0.799174	0
Q3U2F2	-0.340997	0.572434	0
A0A0A6YWK7	-0.340286	0.585876	0
Q5M8R8	-0.339861	0.615509	0
Q3UJK5	-0.338764	0.528112	0
S4R1N1	-0.338525	0.617784	0
D3YW57	-0.337993	0.655158	0
Q05144	-0.337138	0.573827	0
Q5SW19	-0.335214	0.767418	0
G3UWL7	-0.334054	0.587203	0
Q8R010	-0.333522	0.585679	0
Q9CSF9	-0.332084	0.673847	0
Q3U232	-0.331495	0.55655	0
Q3U1N0	-0.331495	0.55655	0
Q3T9L1	-0.331495	0.55655	0
B2RTK3	-0.330835	0.606663	0
Q8BJH3	-0.33039	0.746565	0
Q3UD86	-0.330001	0.664516	0
P42669	-0.329726	0.734187	0
B2M1R7	-0.329525	0.658478	0
Q3UJI2	-0.328221	0.635862	0
Q3UX53	-0.328221	0.635862	0
Q8C5H3	-0.328221	0.635862	0
F6ZLC6	-0.328221	0.635862	0
A2AFJ1	-0.328221	0.635862	0
Q60973	-0.328221	0.635862	0
A2AFI9	-0.328221	0.635862	0
D3YVM5	-0.32818	0.626245	0
P51885	-0.327497	0.5276	0
Q61781	-0.326738	0.637443	0
A0A0U1RPL0	-0.323955	0.575745	0
G3UXL2	-0.323223	0.549005	0
Q3U837	-0.323168	0.621117	0
Q3T9L0	-0.323168	0.621117	0
Q8VDW0	-0.323168	0.621117	0
H3BJ43	-0.319745	0.688573	0
A2AFS0	-0.316457	0.695622	0
Q3UQJ7	-0.315463	0.621184	0
S4R2A9	-0.315289	0.775499	0
Q14AA6	-0.315278	0.56169	0
Q05C63	-0.313969	0.533752	0
Q3UJ74	-0.313969	0.514203	0
P47962	-0.311519	0.634548	0
Q3TKR5	-0.311519	0.634548	0
Q3UR42	-0.311418	0.798951	0
Q3THE1	-0.309731	0.626436	0
Q8R4E6	-0.309501	0.623219	0
A0A140LJH1	-0.308804	0.74137	0
A0A140LHC3	-0.308804	0.592493	0
Q8R3N6	-0.307905	0.580569	0
Q3UNW7	-0.307717	0.677279	0
Q3TPL7	-0.307605	0.632996	0
Q3TIE4	-0.307605	0.632996	0
Q6A0B0	-0.307028	0.6133	0
Q7TNG4	-0.307028	0.613288	0
Q6KAT3	-0.306833	0.547666	0
Q9EQ32	-0.306077	0.697489	0
Q61820	-0.305823	0.573335	0
Q3UCL7	-0.305578	0.569467	0
A0A0U1RQ05	-0.305178	0.543849	0
A2AFS1	-0.305028	0.688292	0
Q61408	-0.304303	0.580087	0
K1C15_HUMAN_contaminant	-0.302316	0.742881	0
A0A140LIZ4	-0.302175	0.741598	0
W0TYI4	-0.300688	0.596575	0
A0A140LIS5	-0.298804	0.534426	0
D3Z1M1	-0.298412	0.699442	0
D3Z1T4	-0.297665	0.70258	0
Q3U2F9	-0.297665	0.812449	0
P70698	-0.297584	0.683522	0
Q9JKR6	-0.295925	0.58131	0
A0A076N9K1	-0.295553	0.698383	0
Q91VC3	-0.295481	0.611958	0
Q3UKB1	-0.2948	0.672188	0
Q3U094	-0.293762	0.673714	0
Q91Z25	-0.293762	0.673714	0
Q9WV32	-0.293762	0.673714	0
Q3TCE7	-0.293762	0.673714	0
O08739	-0.292174	0.642559	0
K2C1_HUMAN_contaminant	-0.291873	0.658465	0
F6RT43	-0.291653	0.712044	0
Q3UCD3	-0.291581	0.688214	0
H3BKD0	-0.290813	0.782076	0
A2AAW9	-0.290809	0.731186	0
Q3TIT5	-0.288789	0.772331	0
Q3TML6	-0.287542	0.734101	0
Q3UIJ2	-0.287542	0.734101	0
Q3UDF8	-0.287542	0.734101	0
Q3TY82	-0.286704	0.547926	0
G3UYK8	-0.286376	0.610149	0
Q3UGD4	-0.285473	0.712405	0
Q8K1K2	-0.282654	0.559537	0
G3UXF3	-0.281772	0.605567	0
G3UXG2	-0.281772	0.605567	0
D6RH49	-0.281009	0.748339	0
F6Q609	-0.2808	0.598101	0
P30416	-0.280599	0.665622	0
Q9CQM8	-0.279672	0.717747	0
O09167	-0.279672	0.658295	0
A0A087WPL5	-0.279027	0.816205	0
E9QNN1	-0.279027	0.816205	0
E9PV04	-0.277799	0.670038	0
A0A0N4SVP8	-0.277799	0.670038	0
Q3TW90	-0.277517	0.628122	0
O70133	-0.276218	0.818076	0
Q3ULD6	-0.274121	0.785427	0
Q3UZH2	-0.274121	0.749944	0
P25206	-0.274121	0.759365	0
A0A087WQD6	-0.273701	0.575751	0
Q3U672	-0.273262	0.641284	0
A0A0G2JF72	-0.273262	0.654979	0
Q497N0	-0.271884	0.740706	0
O35326	-0.270095	0.78959	0
Q9D8S5	-0.270095	0.78959	0
Q3TYQ2	-0.269233	0.668689	0
Q3U850	-0.269041	0.702338	0
Q8BIX2	-0.266097	0.619623	0
Q6KAM8	-0.264458	0.617705	0
Q3TBM6	-0.263756	0.591889	0
E9Q0C3	-0.263135	0.592507	0
E9Q133	-0.262601	0.618245	0
B9EKE9	-0.262264	0.586306	0
Q3TQX5	-0.262264	0.586306	0
B7ZWF1	-0.262264	0.586306	0
Q62095	-0.260896	0.58883	0
Q3U484	-0.260896	0.58883	0
Q9CZI7	-0.257496	0.751526	0
P07356	-0.257496	0.751526	0
Q6PD42	-0.257108	0.733738	0
P23249	-0.256795	0.69993	0
E9PYL9	-0.256293	0.765833	0
Q9CXW4	-0.256293	0.765833	0
A2AW41	-0.255764	0.789079	0
E9Q3D6	-0.255473	0.592468	0
J3QNY1	-0.254986	0.704366	0
Q3UK56	-0.253017	0.6341	0
Q8C690	-0.252137	0.714753	0
Q3TWL8	-0.25174	0.730242	0
S10A9_HUMAN_contaminant	-0.251323	0.792692	0
Q3U4P3	-0.249851	0.774149	0
Q8K1M6	-0.249851	0.774149	0
E9PUD2	-0.249851	0.632078	0
S4R2G5	-0.249737	0.868303	0
A0A0R4J0X7	-0.249737	0.868303	0
Q64467	-0.249737	0.868303	0
Q3V2I5	-0.249737	0.868303	0
A2AKJ5	-0.248328	0.676319	0
Q8CAG6	-0.246516	0.699363	0
Q3UUT9	-0.244301	0.661122	0
A0A0A0MQF6	-0.243954	0.608452	0
Q8K2Z4	-0.242524	0.628054	0
A0A0R4J0H7	-0.242524	0.628054	0
A2A9P6	-0.241438	0.718931	0
Q9CZP6	-0.241415	0.676959	0
E9Q3M9	-0.241241	0.640166	0
Q6GQT3	-0.241241	0.640166	0
Q3UTJ8	-0.241049	0.63599	0
Q8BQK8	-0.241049	0.63599	0
Q5YLW3	-0.239698	0.653478	0
P16858	-0.239293	0.615394	0
Q9DC41	-0.239086	0.645774	0
Q8C6R3	-0.23901	0.612422	0
A0A0G2JGQ0	-0.238978	0.719764	0
Q61975	-0.238371	0.79201	0
Q9D0A2	-0.238237	0.655205	0
A0A0A6YVU8	-0.238173	0.629583	0
A0A1S6GWG3	-0.238173	0.731561	0
Q9JKV1	-0.238173	0.636008	0
D3YVL0	-0.238067	0.810052	0
Q5U448	-0.238032	0.817482	0
Q9QWU1	-0.237796	0.65337	0
Q8BMA4	-0.237335	0.702603	0
A0A0U1RPY8	-0.236519	0.662635	0
A0A1D5RLD8	-0.235943	0.620438	0
Q6A002	-0.234804	0.707701	0
A8DUM2	-0.234598	0.740349	0
D4N6N2	-0.234598	0.740349	0
A8DUP0	-0.234598	0.740349	0
A8DUN2	-0.234598	0.740349	0
D0U284	-0.234598	0.740349	0
Q3TPC5	-0.233612	0.684998	0
Q9CWU3	-0.233612	0.684998	0
P27773	-0.232773	0.762628	0
P17918	-0.231763	0.632152	0
A0A140T8V5	-0.231763	0.632152	0
Q91ZH2	-0.231763	0.632152	0
Q9CZD6	-0.231763	0.632152	0
Q6NY07	-0.231659	0.892316	0
Q3V453	-0.231309	0.676429	0
F6YA11	-0.230599	0.80025	0
LCN1_HUMAN_contaminant	-0.22966	0.698071	0
Q3TV20	-0.226405	0.668929	0
A0A1L1STE4	-0.225933	0.70039	0
Q45VK5	-0.225933	0.70039	0
Q45VK6	-0.225933	0.70039	0
Q9Z1X4	-0.225933	0.70039	0
P68510	-0.223776	0.850111	0
Q4FZG5	-0.223597	0.744266	0
Q3UA52	-0.223597	0.744266	0
Q9CVB6	-0.223597	0.744266	0
D3YXG6	-0.223597	0.744266	0
S4R257	-0.223579	0.638979	0
A2AF47	-0.222895	0.772634	0
A0A0J9YUY8	-0.222397	0.841855	0
Q9CV17	-0.222372	0.701082	0
D0V735	-0.222372	0.701082	0
B1ATJ5	-0.222372	0.701082	0
Q62168	-0.222372	0.701082	0
A6BLY7	-0.222372	0.701082	0
Q61765	-0.222372	0.701082	0
Q497I4	-0.222372	0.701082	0
A1L317	-0.222372	0.701082	0
Q6IFX3	-0.222372	0.701082	0
B1AQ75	-0.222372	0.701082	0
Q61897	-0.222372	0.701082	0
KRT36_HUMAN_contaminant	-0.222372	0.701082	0
KT33B_HUMAN_contaminant	-0.222372	0.701082	0
KRT38_HUMAN_contaminant	-0.222372	0.701082	0
K1C24_HUMAN_contaminant	-0.222372	0.701082	0
K1H1_HUMAN_contaminant	-0.222372	0.701082	0
K1C18_HUMAN_contaminant	-0.222372	0.701082	0
KRT37_HUMAN_contaminant	-0.222372	0.701082	0
K1H2_HUMAN_contaminant	-0.222372	0.701082	0
KRT35_HUMAN_contaminant	-0.222372	0.701082	0
A2A6U3	-0.222014	0.776681	0
Q80UG5	-0.222014	0.663083	0
A2A6U5	-0.222014	0.70311	0
Q3TDR9	-0.222014	0.70311	0
Q9DBR1	-0.221467	0.645669	0
Q3UPL0	-0.221406	0.678543	0
H3BK96	-0.220652	0.838972	0
Q8VCI2	-0.219261	0.670292	0
Q3U4U6	-0.218262	0.673305	0
B0V2N8	-0.217523	0.727985	0
B0V2N7	-0.217523	0.747948	0
D6Q0F5	-0.216377	0.798889	0
B2RXM2	-0.21619	0.760792	0
Q9CUM4	-0.215956	0.664192	0
A2AFK7	-0.21591	0.717453	0
Q3TUZ9	-0.215857	0.651784	0
G3UYQ0	-0.215625	0.658485	0
P16381	-0.21396	0.654728	0
A0A0R4J140	-0.213778	0.824889	0
Z4YLI8	-0.213778	0.723686	0
Q3TBU6	-0.213756	0.666919	0
P39054	-0.213756	0.666919	0
G3UZZ3	-0.213756	0.666919	0
F8WIV5	-0.213756	0.666919	0
Q3T9X3	-0.213756	0.666919	0
Q3TCR7	-0.213756	0.666919	0
G3X9G4	-0.213756	0.666919	0
Q91ZU5	-0.213558	0.683745	0
Q91ZU4	-0.213558	0.683745	0
S4R1W1	-0.212938	0.6643	0
A0JLU3	-0.212571	0.836318	0
Q3UY74	-0.211249	0.698047	0
Q3TSR2	-0.210886	0.731596	0
D3YX71	-0.210457	0.772441	0
A0A0R4J049	-0.209427	0.756069	0
Q8CIG8	-0.209427	0.756069	0
Q8CHH7	-0.209103	0.872942	0
Q3UIJ0	-0.208845	0.672657	0
G3X9Q3	-0.207932	0.875385	0
E9Q2S8	-0.20731	0.753826	0
D3YXM2	-0.206251	0.705828	0
G3UX53	-0.206251	0.688167	0
Q792Y0	-0.205325	0.673927	0
Q62029	-0.205325	0.673927	0
A8IP69	-0.204803	0.700963	0
Q3TD26	-0.20348	0.734361	0
Q8R2M8	-0.20348	0.734361	0
E9PWD4	-0.20348	0.734361	0
A0A0R4IZW7	-0.20348	0.734361	0
Q3TX08	-0.20348	0.734361	0
G3V019	-0.20348	0.734361	0
H3BKS8	-0.20348	0.734361	0
Q6ZPS0	-0.203353	0.881176	0
A2AVJ7	-0.203353	0.850033	0
Q99PL5	-0.203353	0.881176	0
Q811H6	-0.203028	0.669056	0
Q80YC2	-0.203028	0.669056	0
Q3UBF0	-0.202436	0.731516	0
Q5SZA3	-0.202373	0.692547	0
Q3TG71	-0.201929	0.817086	0
P53986	-0.201775	0.774991	0
Q8BPS5	-0.201775	0.776417	0
Q3TRK9	-0.201775	0.787085	0
Q8C2E6	-0.201775	0.82333	0
O89058	-0.201191	0.693982	0
Q7TMX2	-0.200676	0.740554	0
Q9CQK2	-0.199674	0.849659	0
Q9D7P1	-0.199674	0.849659	0
Q9D255	-0.198702	0.726105	0
P80313	-0.19794	0.686302	0
Q3THH8	-0.19794	0.686302	0
Q3TET0	-0.19794	0.686302	0
Q8C5Q5	-0.19794	0.686302	0
Q80U36	-0.197192	0.835181	0
Q3TT94	-0.196481	0.701639	0
Q571J7	-0.196481	0.701639	0
P23116	-0.195624	0.683911	0
Q7TMB8	-0.195148	0.849618	0
A0A0R4J119	-0.195148	0.849618	0
E9PVS1	-0.193904	0.736818	0
Q61704	-0.193904	0.736818	0
Q9ET02	-0.193609	0.840712	0
Q9ET03	-0.193609	0.842909	0
Q3UJP4	-0.193293	0.703922	0
O35691	-0.190442	0.836646	0
Q3UDB1	-0.189795	0.697483	0
Q9CPY7	-0.189641	0.852548	0
F7BA91	-0.188669	0.8488	0
Q99LE6	-0.187698	0.735608	0
Q3UVI9	-0.187698	0.735608	0
Q9QXK3	-0.187145	0.755435	0
Q3TEB0	-0.185694	0.886748	0
V9GXA7	-0.184694	0.767761	0
Q6IR05	-0.184653	0.791052	0
Q5M9P0	-0.183125	0.829771	0
Q3UZI0	-0.183116	0.824913	0
Q3UNN1	-0.182826	0.702318	0
E9Q1G8	-0.182826	0.702318	0
O55131	-0.182826	0.702318	0
E9Q9F5	-0.182826	0.702318	0
Q8C2A3	-0.182826	0.702318	0
B1AXW4	-0.182618	0.822554	0
B7FAU9	-0.182329	0.78255	0
B7FAV1	-0.182329	0.78255	0
Q8BTM8	-0.182329	0.78255	0
B9EKP5	-0.182329	0.78255	0
P21812	-0.181901	0.738073	0
Q3UN88	-0.181901	0.738073	0
Q9CSK2	-0.179619	0.793109	0
Q3UEE2	-0.17794	0.791345	0
Q3UBE4	-0.176607	0.830643	0
O88601	-0.176607	0.830643	0
Q3U724	-0.176607	0.830643	0
Q3UB97	-0.176607	0.830643	0
Q3TXC7	-0.176607	0.830643	0
O08992	-0.176607	0.830643	0
Q3TMX0	-0.176607	0.830643	0
Q3U902	-0.176607	0.830643	0
Q3TET7	-0.176607	0.830643	0
Q3U6J5	-0.176607	0.830643	0
Q3U6Q3	-0.176607	0.830643	0
Q3UYC2	-0.176571	0.830577	0
A0A0G2JDN3	-0.176079	0.745078	0
Q8K0Z5	-0.175999	0.866151	0
E9Q5J9	-0.175999	0.866151	0
P21107	-0.175999	0.866151	0
D3Z3E8	-0.175286	0.769724	0
Q7TMN7	-0.17514	0.768106	0
A0A0N4SW89	-0.17514	0.768106	0
F7ANV6	-0.17514	0.768106	0
D3Z0S1	-0.17514	0.768106	0
P97429	-0.17514	0.768106	0
A0A0N4SV57	-0.17514	0.768106	0
F6THG2	-0.175083	0.789048	0
Q3TYZ4	-0.174452	0.898574	0
Q3THK7	-0.174186	0.728484	0
Q7TQJ6	-0.173957	0.863676	0
Q9D1A2	-0.173487	0.81808	0
A0A0N4SV00	-0.172929	0.723424	0
B8JK32	-0.172083	0.718496	0
A0A1S6GWJ8	-0.172083	0.718496	0
Q570Z0	-0.172083	0.718496	0
Q3THB3	-0.172083	0.718496	0
Q3TL61	-0.172083	0.718496	0
Q3TW40	-0.172083	0.718496	0
B8JK33	-0.172083	0.718496	0
Q9D0E1	-0.172083	0.718496	0
F6TBT6	-0.172055	0.716755	0
Q3TVV6	-0.172032	0.728761	0
Q3ULH5	-0.172032	0.728761	0
G3XA10	-0.172032	0.728761	0
Q8C290	-0.172032	0.728761	0
Q8VEK3	-0.172032	0.728761	0
Q3TXW2	-0.172032	0.728761	0
A0A1S6GWH2	-0.171182	0.803317	0
Q9Z1N5	-0.171182	0.803317	0
F6RSK3	-0.171062	0.940895	0
Q9CZU6	-0.170663	0.72111	0
Q3TA75	-0.170388	0.821513	0
Q6P5B5	-0.170388	0.821513	0
Q3TXP9	-0.170058	0.780858	0
Q0QEL9	-0.169481	0.72134	0
Q8JZN2	-0.169204	0.725932	0
Q3U4S7	-0.169204	0.725932	0
Q3U1S6	-0.169204	0.725932	0
Q8R3R1	-0.169204	0.725932	0
Q3TXH7	-0.169204	0.725932	0
Q80TP8	-0.169204	0.725932	0
Q5SS40	-0.167849	0.857428	0
D3Z667	-0.167781	0.878889	0
Q546G4	-0.167392	0.832166	0
Q99JJ3	-0.166611	0.871161	0
Q6T3U6	-0.16382	0.835756	0
P13020	-0.163573	0.888883	0
Q3TQ66	-0.162722	0.736657	0
A2A7S7	-0.162716	0.822531	0
Q91WQ3	-0.162716	0.768407	0
F6Q6R1	-0.162671	0.847468	0
P99024	-0.161705	0.754608	0
O88568	-0.161349	0.74573	0
Q91XW2	-0.159897	0.820378	0
Q99JB5	-0.159382	0.84713	0
Q3TWN5	-0.159372	0.749742	0
Q8K2S4	-0.159105	0.75451	0
A0A140LI47	-0.1591	0.783998	0
A0A140LIM5	-0.1591	0.743048	0
Q3UM46	-0.157859	0.765738	0
Q8C1Y3	-0.155856	0.740579	0
D3YUY3	-0.154149	0.851916	0
F8WI18	-0.154149	0.796542	0
A0A0R4J1B4	-0.15216	0.823186	0
E0CX62	-0.151926	0.883413	0
Q9DCD8	-0.151926	0.900088	0
Q3TEL1	-0.151926	0.888778	0
Q58EV4	-0.151926	0.892842	0
A0A1D5RLM9	-0.151865	0.887644	0
Q8BGJ5	-0.151565	0.826384	0
Q8K144	-0.151565	0.907556	0
Q8R509	-0.151565	0.818647	0
Q3UBR5	-0.151565	0.920096	0
Q6NZB8	-0.151565	0.797438	0
Q923A7	-0.151565	0.801666	0
Q5RJV5	-0.151565	0.887471	0
Q3T984	-0.151565	0.843161	0
Q8CB58	-0.151565	0.826384	0
Q80T07	-0.151565	0.797438	0
Q922I7	-0.151565	0.824854	0
Q3U5I2	-0.151565	0.887471	0
Q9CXZ9	-0.15121	0.825742	0
Q80UL3	-0.15121	0.779249	0
Q9CWW5	-0.15121	0.778504	0
Q9R0N0	-0.15121	0.776212	0
Q9CRE9	-0.151032	0.850661	0
Q3U5H6	-0.151032	0.850661	0
Q3TIK5	-0.150452	0.774876	0
Q5BLK1	-0.149835	0.772875	0
Q3TL53	-0.149835	0.772875	0
O89073	-0.149436	0.832694	0
B7ZD63	-0.149265	0.805843	0
Q3UBI5	-0.147224	0.832101	0
Q3UA02	-0.147224	0.844814	0
Q09014	-0.147224	0.829447	0
Q3U9Y3	-0.147224	0.844814	0
F8WH69	-0.147224	0.830295	0
S4R293	-0.147224	0.826676	0
Q7TMH0	-0.147224	0.830295	0
Q3TXT4	-0.146129	0.813317	0
Q8C5E7	-0.146129	0.813317	0
Q3TJN6	-0.146129	0.813317	0
Q9D8U8	-0.146129	0.813317	0
A0A0G2JDF1	-0.145773	0.84112	0
Q8R366	-0.145632	0.825732	0
A0A0R4J117	-0.145632	0.825957	0
G3UYZ1	-0.145632	0.825957	0
P46460	-0.145429	0.887881	0
Q3UVY8	-0.144521	0.821904	0
Q9JHU4	-0.143943	0.806293	0
Q3TW10	-0.143089	0.828756	0
Q8BWI3	-0.140717	0.884998	0
Q5U470	-0.139784	0.853857	0
Q9CQ09	-0.139784	0.853857	0
E9PWZ3	-0.139784	0.853857	0
Q921B8	-0.139428	0.812805	0
Q9ERN0	-0.139346	0.860354	0
A0A1L1SUU4	-0.139346	0.794873	0
E0CZA1	-0.139021	0.875822	0
Q6IME9	-0.138898	0.873475	0
K2C73_HUMAN_contaminant	-0.138898	0.873475	0
K2C74_HUMAN_contaminant	-0.138898	0.873475	0
K2C72_HUMAN_contaminant	-0.138898	0.873475	0
K2C71_HUMAN_contaminant	-0.138898	0.873475	0
Q9CPS5	-0.138543	0.815106	0
E9PW39	-0.138401	0.804403	0
P43276	-0.138313	0.785288	0
Q1WWK3	-0.138313	0.785288	0
Q3TJN2	-0.138044	0.777114	0
Q9JJZ2	-0.137972	0.803848	0
Q5PR75	-0.137774	0.87878	0
Q8K0J8	-0.136482	0.810665	0
Q3T9A1	-0.136039	0.802898	0
F6SBF2	-0.135811	0.839934	0
Q9DCR1	-0.134641	0.900932	0
Q4FZE5	-0.13464	0.798486	0
Q8BXF2	-0.134364	0.784065	0
Q3TWF2	-0.132132	0.7992	0
Q3U7T8	-0.132132	0.7992	0
Q3U6V3	-0.132132	0.7992	0
Q3U9G2	-0.132132	0.7992	0
Q3TKF8	-0.132132	0.7992	0
P20029	-0.132132	0.7992	0
Q3TI47	-0.132132	0.7992	0
E9PZB9	-0.131271	0.877063	0
Q9D6Z1	-0.129527	0.891297	0
Q3USZ5	-0.129527	0.891297	0
Q925E7	-0.129239	0.842202	0
E0CXK0	-0.128514	0.795671	0
F7DEU6	-0.128514	0.795671	0
E0CYE2	-0.128514	0.795671	0
P50096	-0.128514	0.795671	0
Q3TGN5	-0.127587	0.796365	0
F7CHQ7	-0.126625	0.884757	0
Q3U7N9	-0.125698	0.790685	0
Q61024	-0.125619	0.828779	0
Q3TIA9	-0.125619	0.828779	0
D3Z2K9	-0.123781	0.83488	0
A0A0N4SVM5	-0.123621	0.858082	0
G5E8F1	-0.122402	0.878308	0
B0QZL1	-0.122331	0.836574	0
F6QKD2	-0.122184	0.874326	0
A0A0N4SVK2	-0.122184	0.86937	0
Q4VBG1	-0.122184	0.87185	0
Q3U8N1	-0.122039	0.852302	0
H3BKR2	-0.121595	0.864766	0
Q6PGM5	-0.121513	0.819023	0
Q2VWQ4	-0.120691	0.805043	0
S4R1N5	-0.120691	0.805043	0
Q8CEV2	-0.120628	0.802478	0
Q3UE40	-0.120626	0.828309	0
Q9D034	-0.120626	0.824499	0
P27601	-0.120626	0.828309	0
Q3TAZ3	-0.12045	0.91916	0
Q8C7U4	-0.120149	0.872773	0
E9QAS8	-0.120149	0.872773	0
Q9WVR4	-0.120149	0.872773	0
E9QAS9	-0.120149	0.872773	0
Q8BYY7	-0.118759	0.896869	0
Q8C5R8	-0.118388	0.837751	0
Q3TBD2	-0.117782	0.941519	0
D6Q0F7	-0.117704	0.894494	0
Q8C483	-0.11696	0.858189	0
P26638	-0.11696	0.858189	0
Q3U6F6	-0.11696	0.858189	0
Q3TD86	-0.116644	0.864506	0
D3YXZ9	-0.115337	0.811573	0
B7ZP22	-0.1148	0.844822	0
B1AZI6	-0.114163	0.856887	0
Q3U0I3	-0.113561	0.822691	0
P70182	-0.112637	0.850988	0
Q9DCA4	-0.112092	0.944727	0
Q811J9	-0.11154	0.913835	0
Q5HZJ8	-0.109899	0.833223	0
Q3TJ51	-0.109899	0.833223	0
Q0QER9	-0.109899	0.833223	0
Q8C338	-0.109899	0.833223	0
O88844	-0.109899	0.833223	0
Q99J09	-0.109751	0.83452	0
A8DV59	-0.109577	0.873476	0
E9Q561	-0.108651	0.866242	0
Q9QZ38	-0.108299	0.831533	0
Q8BM84	-0.107902	0.902334	0
Q8C5L1	-0.107166	0.825918	0
Q3UFT0	-0.107128	0.917661	0
Q6PER1	-0.106884	0.880051	0
B9EIU1	-0.106792	0.844813	0
P16627	-0.105544	0.830932	0
B2CSK2	-0.105544	0.830932	0
Q3U3Z4	-0.105244	0.858924	0
Q3U3H5	-0.10213	0.865759	0
F6XC15	-0.101942	0.894487	0
Q00PI9	-0.101616	0.861101	0
Q8BLY2	-0.101244	0.843773	0
O70310	-0.10049	0.933606	0
P11499	-0.0996005	0.834749	0
Q8BPA6	-0.0993514	0.922042	0
H3BJP2	-0.0978719	0.877793	0
B1AXX9	-0.0971106	0.860765	0
DCD_HUMAN_contaminant	-0.0954099	0.909191	0
Q99KR1	-0.0947505	0.860177	0
O88687	-0.0944669	0.904001	0
G8DYK0	-0.0942598	0.845562	0
Q3TUW9	-0.094062	0.863168	0
Q9WVK4	-0.094062	0.863168	0
Q3TIT3	-0.094062	0.863168	0
P09055	-0.0937501	0.864764	0
Q99MR6	-0.0935076	0.849514	0
Q8K1X5	-0.093207	0.864788	0
Q8BIE2	-0.0922762	0.906412	0
E0CXZ0	-0.0919515	0.929123	0
A0A140LI77	-0.0917364	0.880837	0
A0A1B0GSG5	-0.0910726	0.943281	0
Q91VI7	-0.0910726	0.943281	0
Q3UM23	-0.0910726	0.943281	0
[truncated: 2,075 more rows]

## Sheet: Mtb v UI Bio process GO
Table S3d. Biological process Gene ontology (GO) term enrichment analysis of live H37Rv (Mtb) versus Uninfected (UI) exosome proteins.
	ID	Description	Count	GeneRatio	geneID
GO:0000003	GO:0000003	reproduction	13	13/195	Itgb1/Hist1h1t/Hist1h1t/Mfge8/Mfge8/Itga4/Itga4/Map2k1/A2m/Eif4g3/Eif4g3/Wdr77/Mug1
GO:0008152	GO:0008152	metabolic process	180	180/195	Dync1h1/Ncl/Eef2/Pdcd6ip/Pdcd6ip/Fasn/Sars/Sars/Eef1a1/Hist1h1c/Iqgap1/Hist1h1e/Rpl10a/Rpl3/Rpl19/Rpl19/Hspa5/Hspa5/Srrt/Eif3c/Asns/Nars/Hist1h1b/Rpl8/Naa15/Iqgap1/Eif3b/Eef1a2/Dars/Sqstm1/Rplp0/Gcn1l1/Gcn1l1/Pa2g4/Rpl10a/Itgb1/Hist1h1t/Hist1h1t/Hnrnpa1/Eif3i/Cyfip1/Cyfip1/Tars/Psma1/Hnrnpa2b1/Prpf19/Snrnp70/Sfpq/Esd/Aldh9a1/Aldh9a1/Aldh9a1/Aldh9a1/Akr1b3/Gcn1l1/Pfkp/Pfkp/Oas3/Stat1/Stat1/Stat1/S…
GO:0001906	GO:0001906	cell killing	1	1/195	Alb
GO:0002376	GO:0002376	immune system process	58	58/195	Actg1/Eef2/Fasn/Sqstm1/Itgb1/Psma1/Sfpq/Itga4/Itga4/Oas3/Stat1/Stat1/Stat1/Stat1/Stat1/Lcp1/Map2k1/Shmt2/Shmt2/Fcer1g/A2m/Inpp5d/Rps24/Ctps/Hba-a1/Hba-a2/Hsph1/Syncrip/Dock10/Dock10/Dock10/Dock10/Lrp1/Usp9x/Krt16/Lrp1/Ifitm3/C3/Ddx1/Gpi1/Thbs1/Thbs1/Ap3b1/Rps6ka3/Plcg2/Dhx9/Adam8/Ddx58/Spp1/Pik3ap1/Trf/Cfh/Cfh/Ireb2/Ifitm2/Vps33a/Hba-x/Atg7
GO:0006791	GO:0006791	sulfur utilization	0	0/195
GO:0006794	GO:0006794	phosphorus utilization	0	0/195
GO:0040007	GO:0040007	growth	21	21/195	Iqgap1/Iqgap1/Sqstm1/Itgb1/Cyfip1/Cyfip1/Prpf19/Itga4/Itga4/Dnm2/Dnm2/Dnm2/Dnm2/Eif4g1/Eif4g1/Eif4g1/Eif4g1/Usp9x/C3/Thbs1/Thbs1
GO:0007610	GO:0007610	behavior	10	10/195	Itgb1/Eif4g1/Eif4g1/Eif4g1/Eif4g1/Alb/Eif4e/Thbs1/Thbs1/Atg7
GO:0008283	GO:0008283	cell proliferation	39	39/195	Srrt/Itgb1/Myh10/Myh10/Myh10/Prpf19/Akr1b3/Itga4/Itga4/Stat1/Stat1/Stat1/Stat1/Stat1/Map2k1/Eif4g1/Shmt2/Shmt2/Mvp/Mvp/Eif4g1/Eif4g1/Eif4g1/Inpp5d/Ctps/Lrp1/Strap/Lrp1/Ifitm3/Mvp/Larp1/Gnb1/Idh2/Thbs1/Thbs1/Dhx9/Fbln1/Trf/Wdr77
GO:0009758	GO:0009758	carbohydrate utilization	0	0/195
GO:0009987	GO:0009987	cellular process	233	233/195	Actg1/Dync1h1/Ncl/Eef2/Pdcd6ip/Pdcd6ip/Cap1/Cap1/Fasn/Sars/Sars/Eef1a1/Cap1/Hist1h1c/Iqgap1/Hist1h1e/Rpl10a/Rpl3/Rpl19/Rpl19/Hspa5/Hspa5/Tubb6/Srrt/Eif3c/Asns/Nars/Hist1h1b/Rpl8/Naa15/Iqgap1/Eif3b/Eef1a2/Dars/Sqstm1/Rplp0/Gcn1l1/Gcn1l1/Pa2g4/Rpl10a/Itgb1/Hist1h1t/Hist1h1t/Hnrnpa1/Igsf8/Eif3i/Myh10/Myh10/Myh10/Rcc2/Cyfip1/Cyfip1/Tars/Psma1/Hnrnpa2b1/Prpf19/Snrnp70/Ftl1/Sfpq/Esd/Igsf8/Aldh9a1/Aldh9…
GO:0015976	GO:0015976	carbon utilization	0	0/195
GO:0019740	GO:0019740	nitrogen utilization	0	0/195
GO:0022414	GO:0022414	reproductive process	13	13/195	Itgb1/Hist1h1t/Hist1h1t/Mfge8/Mfge8/Itga4/Itga4/Map2k1/A2m/Eif4g3/Eif4g3/Wdr77/Mug1
GO:0022610	GO:0022610	biological adhesion	25	25/195	Iqgap1/Iqgap1/Itgb1/Myh10/Myh10/Myh10/Rcc2/Mfge8/Mfge8/Itga4/Itga4/Emilin2/Emilin2/Map2k1/Dnm2/Dnm2/Dnm2/Dnm2/Hsph1/Thbs1/Thbs1/Ap3b1/Adam8/Fbln1/Spp1
GO:0023052	GO:0023052	signaling	69	69/195	Iqgap1/Hspa5/Hspa5/Iqgap1/Sqstm1/Itgb1/Rcc2/Cyfip1/Cyfip1/Prpf19/Sfpq/Akr1b3/Itga4/Itga4/Stat1/Stat1/Stat1/Stat1/Stat1/Lcp1/Rpl26/Map2k1/Hyou1/Dnm2/Dnm2/Dnm2/Dnm2/G3bp2/G3bp2/Fcer1g/Mvp/Mvp/Inpp5d/G3bp2/Hsph1/Dock10/Dock10/Dock10/Dock10/Lrp1/Usp9x/Strap/Gnb2/Lrp1/Ifitm3/Mvp/C3/Kidins220/Larp1/Gna13/Gna13/Gna13/Ddx1/Gnb1/Eif4e/Thbs1/Thbs1/Rps6ka3/Plcg2/Adam8/Fbln1/Ddx58/Arhgap45/Spp1/Pik3ap1/Trf/S…
GO:0032501	GO:0032501	multicellular organismal process	99	99/195	Dync1h1/Ncl/Eef2/Fasn/Sars/Sars/Eef1a1/Iqgap1/Hspa5/Hspa5/Srrt/Hist1h1b/Naa15/Iqgap1/Itgb1/Hist1h1t/Hist1h1t/Myh10/Myh10/Myh10/Cyfip1/Cyfip1/Prpf19/Mfge8/Mfge8/Akr1b3/Itga4/Itga4/Stat1/Stat1/Stat1/Stat1/Stat1/Myh11/Vasp/Map2k1/Dnm2/Dnm2/Dnm2/Dnm2/Serpinc1/Eif4g1/Fcer1g/A2m/Eif4g1/Eif4g1/Eif4g1/Alb/Inpp5d/Hba-a1/Hba-a2/Dock10/Dock10/Dock10/Dock10/Lrp1/Usp9x/Krt16/Strap/Lrp1/C3/Kidins220/Gna13/Gna1…
GO:0032502	GO:0032502	developmental process	99	99/195	Actg1/Ncl/Eef2/Cap1/Cap1/Fasn/Sars/Sars/Eef1a1/Cap1/Iqgap1/Hspa5/Hspa5/Srrt/Hist1h1b/Naa15/Iqgap1/Sqstm1/Pa2g4/Itgb1/Hist1h1t/Hist1h1t/Myh10/Myh10/Myh10/Rcc2/Cyfip1/Cyfip1/Prpf19/Mfge8/Mfge8/Akr1b3/Itga4/Itga4/Stat1/Stat1/Stat1/Stat1/Stat1/Myh11/Vasp/Map2k1/Dnm2/Dnm2/Dnm2/Dnm2/Eif4g1/Fcer1g/A2m/Eif4g1/Eif4g1/Eif4g1/Inpp5d/Hba-a1/Hba-a2/Dock10/Dock10/Dock10/Dock10/Vat1/Lrp1/Usp9x/Krt16/Strap/Eif2s…
GO:0040011	GO:0040011	locomotion	47	47/195	Cap1/Cap1/Cap1/Iqgap1/Hspa5/Hspa5/Iqgap1/Itgb1/Hist1h1t/Hist1h1t/Igsf8/Myh10/Myh10/Myh10/Rcc2/Cyfip1/Cyfip1/Igsf8/Itga4/Itga4/Vasp/Lcp1/Map2k1/Fcer1g/Dock10/Dock10/Dock10/Dock10/Lrp1/Usp9x/Krt16/Strap/Lrp1/Gna13/Gna13/Gna13/Gpi1/Idh2/Chmp4b/Thbs1/Thbs1/Pfn1/Adam8/Fbln1/Ddx58/Spp1/Trf
GO:0043473	GO:0043473	pigmentation	3	3/195	Map2k1/Ap3b1/Vps33a
GO:0044848	GO:0044848	biological phase	0	0/195
GO:0048511	GO:0048511	rhythmic process	5	5/195	Sfpq/Alb/Mat2a/Mat2a/Dhx9
GO:0048518	GO:0048518	positive regulation of biological process	109	109/195	Dync1h1/Ncl/Eef2/Pdcd6ip/Pdcd6ip/Eef1a1/Hist1h1c/Iqgap1/Hist1h1e/Hspa5/Hspa5/Srrt/Eif3c/Asns/Hist1h1b/Naa15/Iqgap1/Eef1a2/Sqstm1/Gcn1l1/Gcn1l1/Pa2g4/Itgb1/Hist1h1t/Hist1h1t/Myh10/Myh10/Myh10/Rcc2/Cyfip1/Cyfip1/Hnrnpa2b1/Prpf19/Snrnp70/Sfpq/Mfge8/Mfge8/Akr1b3/Itga4/Itga4/Gcn1l1/Emilin2/Emilin2/Stat1/Stat1/Stat1/Stat1/Stat1/Vasp/Lcp1/Ddx19a/Rpl26/Map2k1/Dnm2/Dnm2/Dnm2/Dnm2/Eif4g1/Stom/Shmt2/Shmt2/F…
GO:0048519	GO:0048519	negative regulation of biological process	99	99/195	Ncl/Sars/Sars/Eef1a1/Hist1h1c/Iqgap1/Hist1h1e/Hspa5/Hspa5/Srrt/Asns/Hist1h1b/Naa15/Iqgap1/Sqstm1/Pa2g4/Itgb1/Hist1h1t/Hist1h1t/Rcc2/Cyfip1/Cyfip1/Psma1/Hnrnpa2b1/Prpf19/Sfpq/Akr1b3/Oas3/Stat1/Stat1/Stat1/Stat1/Stat1/Rpl26/Map2k1/Hyou1/Dnm2/Dnm2/Dnm2/Dnm2/Serpinc1/Eif4g1/Fcer1g/Itih3/A2m/Mvp/Mvp/Eif4g1/Eif4g1/Eif4g1/Alb/Inpp5d/Csde1/Csde1/Hsph1/Syncrip/Vat1/Lrp1/Upf1/Krt16/Strap/Eif2s1/Lrp1/Abce1/…
GO:0050789	GO:0050789	regulation of biological process	158	158/195	Dync1h1/Ncl/Eef2/Pdcd6ip/Pdcd6ip/Sars/Sars/Eef1a1/Hist1h1c/Iqgap1/Hist1h1e/Hspa5/Hspa5/Srrt/Eif3c/Asns/Hist1h1b/Naa15/Iqgap1/Eif3b/Eef1a2/Sqstm1/Gcn1l1/Gcn1l1/Pa2g4/Itgb1/Hist1h1t/Hist1h1t/Igsf8/Myh10/Myh10/Myh10/Rcc2/Cyfip1/Cyfip1/Psma1/Hnrnpa2b1/Prpf19/Snrnp70/Sfpq/Igsf8/Mfge8/Mfge8/Akr1b3/Itga4/Itga4/Gcn1l1/Emilin2/Emilin2/Oas3/Stat1/Stat1/Stat1/Stat1/Stat1/Vasp/Lcp1/Ddx19a/Rpl26/Map2k1/Hyou1/…
GO:0050896	GO:0050896	response to stimulus	129	129/195	Actg1/Ncl/Fasn/Eef1a1/Iqgap1/Rpl3/Hspa5/Hspa5/Asns/Iqgap1/Sqstm1/Rplp0/Gcn1l1/Gcn1l1/Itgb1/Myh10/Myh10/Myh10/Rcc2/Cyfip1/Cyfip1/Psma1/Prpf19/Sfpq/Esd/Akr1b3/Itga4/Itga4/Gcn1l1/Pfkp/Pfkp/Oas3/Stat1/Stat1/Stat1/Stat1/Stat1/Vasp/Lcp1/Ppp2r2a/Rpl26/Ecpas/Map2k1/Hyou1/Ppp2r2a/Dnm2/Dnm2/Dnm2/Dnm2/Serpinc1/Eif4g1/Slc2a1/Shmt2/Shmt2/G3bp2/G3bp2/Fcer1g/Cpn1/A2m/Mvp/Mvp/Eif4g1/Eif4g1/Eif4g1/Alb/Sec31a/Inpp…
GO:0051179	GO:0051179	localization	100	100/195	Actg1/Dync1h1/Ncl/Pdcd6ip/Pdcd6ip/Cap1/Cap1/Cap1/Iqgap1/Hspa5/Hspa5/Hist1h1b/Iqgap1/Sqstm1/Pa2g4/Itgb1/Hist1h1t/Hist1h1t/Hnrnpa1/Igsf8/Myh10/Myh10/Myh10/Rcc2/Cyfip1/Cyfip1/Hnrnpa2b1/Prpf19/Ftl1/Sfpq/Igsf8/Mfge8/Mfge8/Itga4/Itga4/Lcp1/Ddx19a/Map2k1/Hyou1/Dnm2/Dnm2/Dnm2/Dnm2/Slc2a1/Stom/G3bp2/G3bp2/Fcer1g/Alb/Sec31a/G3bp2/Hsph1/Dock10/Dock10/Dock10/Dock10/M6pr/Lrp1/Usp9x/Krt16/Strap/Lrp1/Abce1/Abce…
GO:0051704	GO:0051704	multi-organism process	41	41/195	Ncl/Pdcd6ip/Pdcd6ip/Eif3b/Sqstm1/Itgb1/Hist1h1t/Hist1h1t/Mfge8/Mfge8/Oas3/Stat1/Stat1/Stat1/Stat1/Stat1/Stom/Fcer1g/A2m/Alb/Hba-a1/Hba-a2/Upf1/Ifitm3/Tardbp/C3/Larp1/Ddx1/Chmp4b/Pfn1/Rps6ka3/Plcg2/Dhx9/Fbln1/Ddx58/Eif4g3/Eif4g3/Trf/Mug1/Ifitm2/Atg7
GO:0065007	GO:0065007	biological regulation	171	171/195	Dync1h1/Ncl/Eef2/Pdcd6ip/Pdcd6ip/Cap1/Cap1/Sars/Sars/Eef1a1/Cap1/Hist1h1c/Iqgap1/Hist1h1e/Hspa5/Hspa5/Srrt/Eif3c/Asns/Hist1h1b/Naa15/Iqgap1/Eif3b/Eef1a2/Sqstm1/Gcn1l1/Gcn1l1/Pa2g4/Itgb1/Hist1h1t/Hist1h1t/Igsf8/Myh10/Myh10/Myh10/Rcc2/Cyfip1/Cyfip1/Psma1/Hnrnpa2b1/Prpf19/Snrnp70/Ftl1/Sfpq/Igsf8/Aldh9a1/Aldh9a1/Aldh9a1/Aldh9a1/Mfge8/Mfge8/Akr1b3/Itga4/Itga4/Gcn1l1/Emilin2/Emilin2/Oas3/Stat1/Stat1/St…
GO:0071840	GO:0071840	cellular component organization or biogenesis	136	136/195	Actg1/Dync1h1/Ncl/Pdcd6ip/Pdcd6ip/Cap1/Cap1/Eef1a1/Cap1/Hist1h1c/Iqgap1/Hist1h1e/Rpl10a/Rpl3/Hspa5/Hspa5/Tubb6/Hist1h1b/Iqgap1/Sqstm1/Rplp0/Pa2g4/Rpl10a/Itgb1/Hist1h1t/Hist1h1t/Myh10/Myh10/Myh10/Rcc2/Cyfip1/Cyfip1/Hnrnpa2b1/Prpf19/Sfpq/Mfge8/Mfge8/Itga4/Itga4/Pfkp/Pfkp/Stat1/Stat1/Stat1/Stat1/Stat1/Rpl35/Myh11/Rpl23a/Vasp/Lcp1/Rpl3l/Rpl3l/Rpl12/Snrnp200/Rpl26/Ecpas/Map2k1/Dnm2/Dnm2/Dnm2/Dnm2/Eif4…
GO:0098743	GO:0098743	cell aggregation	0	0/195
GO:0098754	GO:0098754	detoxification	1	1/195	Esd

## Sheet: Mtb v UI Cell localisation GO
Table S3e. Cell localization Gene ontology (GO) term enrichment analysis of live H37Rv (Mtb) versus Uninfected (UI) exosome proteins.
	ID	Description	Count	GeneRatio	geneID
GO:0016020	GO:0016020	membrane	80	80/195	Eef2/Pdcd6ip/Pdcd6ip/Cap1/Cap1/Fasn/Eef1a1/Cap1/Iqgap1/Hspa5/Hspa5/Iqgap1/Rplp0/Itgb1/Igsf8/Myh10/Myh10/Myh10/Rcc2/Igsf8/Mfge8/Mfge8/Itga4/Itga4/Oas3/Vasp/Lcp1/Ddx19a/Map2k1/Dnm2/Dnm2/Dnm2/Dnm2/Slc2a1/Stom/Shmt2/Shmt2/Fcer1g/Sec31a/Inpp5d/Csde1/Csde1/M6pr/Vat1/Lrp1/Gnb2/Lrp1/Ifitm3/Gna13/Gna13/Gna13/Acbd3/Gpi1/Gnb1/Capza2/Idh2/Slc16a3/Chmp4b/Thbs1/Thbs1/Ehd2/Ap3b1/Tra2b/Mfsd1/Nup205/Plcg2/Adam8/D…
GO:0005576	GO:0005576	extracellular region	40	40/195	Actg1/Pdcd6ip/Pdcd6ip/Cap1/Cap1/Cap1/Itgb1/Hnrnpa2b1/Mfge8/Mfge8/Akr1b3/Itga4/Itga4/Emilin2/Emilin2/Serpinc1/Itih3/Cpn1/A2m/Alb/Hba-a1/Hba-a2/Hsph1/Itih2/Itih2/C3/Gpi1/Thbs1/Thbs1/Ehd2/Hbb-bs/Hbb-bt/Pfn1/Fbln1/Spp1/Trf/Cfh/Plod3/Cfh/Mug1
GO:0005623	GO:0005623	cell	229	229/195	Actg1/Dync1h1/Ncl/Eef2/Pdcd6ip/Pdcd6ip/Cap1/Cap1/Fasn/Sars/Sars/Eef1a1/Cap1/Hist1h1c/Iqgap1/Hist1h1e/Rpl10a/Rpl3/Rpl19/Rpl19/Hspa5/Hspa5/Tubb6/Srrt/Eif3c/Asns/Nars/Hist1h1b/Rpl8/Naa15/Iqgap1/Eif3b/Eef1a2/Dars/Sqstm1/Rplp0/Gcn1l1/Gcn1l1/Pa2g4/Rpl10a/Itgb1/Hist1h1t/Hist1h1t/Hnrnpa1/Igsf8/Eif3i/Myh10/Myh10/Myh10/Rcc2/Cyfip1/Cyfip1/Tars/Psma1/Hnrnpa2b1/Prpf19/Snrnp70/Ftl1/Sfpq/Esd/Igsf8/Aldh9a1/Aldh9…
GO:0009295	GO:0009295	nucleoid	4	4/195	Shmt2/Shmt2/Dhx30/Dhx30
GO:0019012	GO:0019012	virion	0	0/195
GO:0030054	GO:0030054	cell junction	21	21/195	Pdcd6ip/Pdcd6ip/Iqgap1/Iqgap1/Itgb1/Cyfip1/Cyfip1/Akr1b3/Itga4/Itga4/Vasp/Lcp1/Map2k1/Dnm2/Dnm2/Dnm2/Dnm2/Slc2a1/Srp68/Ddx58/Sh3gl1
GO:0031974	GO:0031974	membrane-enclosed lumen	62	62/195	Ncl/Eef1a1/Hist1h1c/Hist1h1e/Rpl3/Hspa5/Hspa5/Srrt/Hist1h1b/Sqstm1/Pa2g4/Hist1h1t/Hist1h1t/Hnrnpa1/Psma1/Hnrnpa2b1/Prpf19/Snrnp70/Sfpq/Akr1b3/Oas3/Stat1/Stat1/Stat1/Stat1/Stat1/Rpl12/Snrnp200/Rpl26/Taldo1/Shmt2/Shmt2/Cs/Hsph1/Dock10/Dock10/Dock10/Dock10/Upf1/Aqr/Strap/Tardbp/Srp68/Xpo5/Nol6/Rrp9/Ddx1/Gpi1/Dhx30/Dhx30/Naa10/Tra2b/Tpp2/Nup205/Acot7/Dhx9/Rpl31/Wdr43/Lig1/Rsl24d1/Wdr77/Drg2
GO:0032991	GO:0032991	macromolecular complex	151	151/195	Actg1/Dync1h1/Ncl/Eef2/Hist1h1c/Iqgap1/Hist1h1e/Rpl10a/Rpl3/Rpl19/Rpl19/Hspa5/Hspa5/Srrt/Eif3c/Hist1h1b/Rpl8/Naa15/Iqgap1/Eif3b/Eef1a2/Dars/Sqstm1/Rplp0/Gcn1l1/Gcn1l1/Pa2g4/Rpl10a/Itgb1/Hist1h1t/Hist1h1t/Hnrnpa1/Eif3i/Myh10/Myh10/Myh10/Cyfip1/Cyfip1/Psma1/Hnrnpa2b1/Prpf19/Snrnp70/Ftl1/Sfpq/Itga4/Itga4/Gcn1l1/Pfkp/Pfkp/Emilin2/Emilin2/Stat1/Stat1/Stat1/Stat1/Stat1/Rpl35/Myh11/Rpl23a/Lcp1/Ppp2r2a/D…
GO:0043226	GO:0043226	organelle	182	182/195	Actg1/Dync1h1/Ncl/Eef2/Pdcd6ip/Pdcd6ip/Cap1/Cap1/Fasn/Sars/Sars/Eef1a1/Cap1/Hist1h1c/Iqgap1/Hist1h1e/Rpl10a/Rpl3/Rpl19/Rpl19/Hspa5/Hspa5/Tubb6/Srrt/Nars/Hist1h1b/Rpl8/Naa15/Iqgap1/Eef1a2/Sqstm1/Rplp0/Pa2g4/Rpl10a/Itgb1/Hist1h1t/Hist1h1t/Hnrnpa1/Myh10/Myh10/Myh10/Rcc2/Tars/Psma1/Hnrnpa2b1/Prpf19/Snrnp70/Ftl1/Sfpq/Esd/Aldh9a1/Aldh9a1/Aldh9a1/Aldh9a1/Akr1b3/Itga4/Itga4/Oas3/Stat1/Stat1/Stat1/Stat1/S…
GO:0044215	GO:0044215	other organism	0	0/195
GO:0044217	GO:0044217	other organism part	0	0/195
GO:0044421	GO:0044421	extracellular region part	39	39/195	Actg1/Pdcd6ip/Pdcd6ip/Cap1/Cap1/Cap1/Itgb1/Hnrnpa2b1/Mfge8/Mfge8/Akr1b3/Itga4/Itga4/Emilin2/Emilin2/Serpinc1/Itih3/Cpn1/A2m/Alb/Hba-a1/Hba-a2/Itih2/Itih2/C3/Gpi1/Thbs1/Thbs1/Ehd2/Hbb-bs/Hbb-bt/Pfn1/Fbln1/Spp1/Trf/Cfh/Plod3/Cfh/Mug1
GO:0044422	GO:0044422	organelle part	130	130/195	Actg1/Dync1h1/Ncl/Pdcd6ip/Pdcd6ip/Cap1/Cap1/Eef1a1/Cap1/Hist1h1c/Iqgap1/Hist1h1e/Rpl10a/Rpl3/Rpl19/Rpl19/Hspa5/Hspa5/Tubb6/Srrt/Hist1h1b/Rpl8/Iqgap1/Sqstm1/Rplp0/Pa2g4/Rpl10a/Hist1h1t/Hist1h1t/Hnrnpa1/Myh10/Myh10/Myh10/Rcc2/Psma1/Hnrnpa2b1/Prpf19/Snrnp70/Sfpq/Akr1b3/Oas3/Stat1/Stat1/Stat1/Stat1/Stat1/Rpl35/Myh11/Rpl23a/Lcp1/Ddx19a/Rpl12/Snrnp200/Rpl26/Ecpas/Map2k1/Hyou1/Dnm2/Dnm2/Dnm2/Dnm2/Taldo1…
GO:0044423	GO:0044423	virion part	0	0/195
GO:0044425	GO:0044425	membrane part	51	51/195	Eef2/Pdcd6ip/Pdcd6ip/Eef1a1/Iqgap1/Hspa5/Hspa5/Iqgap1/Itgb1/Igsf8/Myh10/Myh10/Myh10/Igsf8/Mfge8/Mfge8/Itga4/Itga4/Lcp1/Dnm2/Dnm2/Dnm2/Dnm2/Slc2a1/Stom/Fcer1g/Sec31a/M6pr/Lrp1/Gnb2/Lrp1/Ifitm3/Gna13/Gna13/Gna13/Gpi1/Gnb1/Slc16a3/Chmp4b/Thbs1/Thbs1/Ehd2/Ap3b1/Mfsd1/Adam8/Ddx58/Trf/Ifitm2/Vps33a/Treh/Ephx1
GO:0044456	GO:0044456	synapse part	32	32/195	Actg1/Rpl10a/Rpl8/Rplp0/Rpl10a/Itgb1/Myh10/Myh10/Myh10/Cyfip1/Cyfip1/Hnrnpa2b1/Rpl12/Rpl26/Map2k1/Dnm2/Dnm2/Dnm2/Dnm2/Eif4g1/Eif4g1/Eif4g1/Eif4g1/Dock10/Dock10/Dock10/Dock10/Slc16a3/Eif4e/Chmp4b/Pfn1/Sh3gl1
GO:0044464	GO:0044464	cell part	229	229/195	Actg1/Dync1h1/Ncl/Eef2/Pdcd6ip/Pdcd6ip/Cap1/Cap1/Fasn/Sars/Sars/Eef1a1/Cap1/Hist1h1c/Iqgap1/Hist1h1e/Rpl10a/Rpl3/Rpl19/Rpl19/Hspa5/Hspa5/Tubb6/Srrt/Eif3c/Asns/Nars/Hist1h1b/Rpl8/Naa15/Iqgap1/Eif3b/Eef1a2/Dars/Sqstm1/Rplp0/Gcn1l1/Gcn1l1/Pa2g4/Rpl10a/Itgb1/Hist1h1t/Hist1h1t/Hnrnpa1/Igsf8/Eif3i/Myh10/Myh10/Myh10/Rcc2/Cyfip1/Cyfip1/Tars/Psma1/Hnrnpa2b1/Prpf19/Snrnp70/Ftl1/Sfpq/Esd/Igsf8/Aldh9a1/Aldh9…
GO:0045202	GO:0045202	synapse	46	46/195	Actg1/Eef2/Rpl10a/Rpl3/Rpl19/Rpl19/Rpl8/Eif3b/Eef1a2/Dars/Rplp0/Rpl10a/Itgb1/Igsf8/Myh10/Myh10/Myh10/Cyfip1/Cyfip1/Hnrnpa2b1/Igsf8/Ppp2r2a/Rpl12/Rpl26/Map2k1/Ppp2r2a/Dnm2/Dnm2/Dnm2/Dnm2/Eif4g1/Eif4g1/Eif4g1/Eif4g1/Dock10/Dock10/Dock10/Dock10/Eif2s1/Slc16a3/Eif4e/Chmp4b/Pfn1/Rpl31/Pls3/Sh3gl1
GO:0055044	GO:0055044	symplast	0	0/195
GO:0097423	GO:0097423	mitochondrion-associated adherens complex	0	0/195
GO:0099080	GO:0099080	supramolecular complex	23	23/195	Actg1/Dync1h1/Iqgap1/Tubb6/Iqgap1/Rcc2/Myh11/Lcp1/Map2k1/Dnm2/Dnm2/Dnm2/Dnm2/Slc2a1/Krt42/Inpp5d/Hsph1/Krt16/Fbln1/Pls3/Abraxas2/Dync1i1/Dync1i1

## Sheet: Mtb v UI mol function GO
Table S3f. Molecular function Gene ontology (GO) term enrichment analysis of live H37Rv (Mtb) versus Uninfected (UI) exosome proteins.
	ID	Description	Count	GeneRatio	geneID
GO:0140110	GO:0140110	transcription regulator activity	11	11/195	Sqstm1/Pa2g4/Stat1/Stat1/Stat1/Stat1/Stat1/Tardbp/Ddx1/Dhx9/Wdr77
GO:0003824	GO:0003824	catalytic activity	104	104/195	Dync1h1/Eef2/Fasn/Sars/Sars/Eef1a1/Hspa5/Hspa5/Tubb6/Asns/Nars/Naa15/Eef1a2/Dars/Myh10/Myh10/Myh10/Tars/Psma1/Prpf19/Esd/Aldh9a1/Aldh9a1/Aldh9a1/Aldh9a1/Akr1b3/Pfkp/Pfkp/Oas3/Myh11/Abcf2/Ppp2r2a/Ddx19a/Snrnp200/G6pd2/G6pd2/Map2k1/Ppp2r2a/Dnm2/Dnm2/Dnm2/Dnm2/Taldo1/Cars/Cars/Shmt2/Shmt2/Cpn1/Inpp5d/Cars/Ctps/Cs/Hba-a1/Hba-a2/Nans/Vat1/Usp9x/Upf1/Aqr/Gnb2/Gart/Abce1/Abce1/Prps1l3/Mat2a/Mat2a/Gna13/…
GO:0038024	GO:0038024	cargo receptor activity	2	2/195	Lrp1/Lrp1
GO:0045735	GO:0045735	nutrient reservoir activity	0	0/195
GO:0005198	GO:0005198	structural molecule activity	36	36/195	Actg1/Iqgap1/Rpl10a/Rpl3/Rpl19/Rpl19/Tubb6/Rpl8/Iqgap1/Rplp0/Rpl10a/Mfge8/Mfge8/Emilin2/Emilin2/Rpl35/Myh11/Rpl23a/Rpl3l/Rpl3l/Rpl12/Rpl26/Ecpas/Krt42/Sec31a/Rps24/Arpc1b/Krt16/Thbs1/Thbs1/Nup205/Rpl31/Fbln1/Pls3/Rsl24d1/Myl6b
GO:0005215	GO:0005215	transporter activity	5	5/195	Slc2a1/M6pr/Xpo5/Slc16a3/Trf
GO:0005488	GO:0005488	binding	223	223/195	Actg1/Dync1h1/Ncl/Eef2/Pdcd6ip/Pdcd6ip/Cap1/Cap1/Fasn/Sars/Sars/Eef1a1/Cap1/Hist1h1c/Iqgap1/Hist1h1e/Rpl10a/Rpl3/Rpl19/Rpl19/Hspa5/Hspa5/Tubb6/Srrt/Eif3c/Asns/Nars/Hist1h1b/Rpl8/Naa15/Iqgap1/Eif3b/Eef1a2/Dars/Sqstm1/Rplp0/Gcn1l1/Gcn1l1/Pa2g4/Rpl10a/Itgb1/Hist1h1t/Hist1h1t/Hnrnpa1/Igsf8/Eif3i/Myh10/Myh10/Myh10/Rcc2/Cyfip1/Cyfip1/Tars/Psma1/Hnrnpa2b1/Prpf19/Snrnp70/Ftl1/Sfpq/Esd/Igsf8/Aldh9a1/Aldh9…
GO:0031386	GO:0031386	protein tag	0	0/195
GO:0090729	GO:0090729	toxin activity	0	0/195
GO:0016209	GO:0016209	antioxidant activity	6	6/195	Hba-a1/Hba-a2/Hbb-bs/Hbb-bt/Hbb-y/Hba-x
GO:0098772	GO:0098772	molecular function regulator	31	31/195	Iqgap1/Iqgap1/Gcn1l1/Gcn1l1/Gcn1l1/Ppp2r2a/Map2k1/Ppp2r2a/Serpinc1/Itih3/A2m/Hsph1/Dock10/Dock10/Dock10/Dock10/Gnb2/Abce1/Abce1/Itih2/Itih2/C3/Kidins220/Gpi1/Pfn1/Rps6ka3/Fbln1/Arhgap45/Ppp2r2d/Spp1/Mug1
GO:0045182	GO:0045182	translation regulator activity	5	5/195	Cyfip1/Cyfip1/Larp1/Eif4e/Ireb2
GO:0060089	GO:0060089	molecular transducer activity	2	2/195	Itgb1/Fcer1g
GO:0104005	GO:0104005	hijacked molecular function	0	0/195
GO:0140104	GO:0140104	molecular carrier activity	6	6/195	Hba-a1/Xpo5/Hbb-bt/Hbb-y/Trf/Hba-x

## Sheet: Hk-Mtb v UI Bio process GO
Table S3g. Biological process Gene ontology (GO) term enrichment analysis of heat killed H37Rv (Hk-Mtb) versus Uninfected (UI) exosome proteins.
	ID	Description	Count	GeneRatio	geneID
GO:0000003	GO:0000003	reproduction	23	23/206	Itgb1/Hist1h1t/Hist1h1t/Mfge8/Mfge8/Itga4/Itga4/Map2k1/A2m/Rad50/Rpa1/Rpa1/Rpa1/Psap/Psap/Psap/Eif4g3/Eif4g3/Pabpc1l/Wdr77/Fgfr2/Mug1/Ahsg
GO:0008152	GO:0008152	metabolic process	193	193/206	Dync1h1/Ncl/Eef2/Sars/Sars/Eef1a1/Hist1h1c/Iqgap1/Hist1h1e/Rpl10a/Rpl3/Rpl19/Rpl19/Hspa5/Hspa5/Srrt/Asns/Nars/Hist1h1b/Rpl8/Naa15/Iqgap1/Eif3b/Eef1a2/Dars/Sqstm1/Rplp0/Gcn1l1/Gcn1l1/Pa2g4/Rpl10a/Itgb1/Hist1h1t/Hist1h1t/Hnrnpa1/Tars/Hnrnpa2b1/Esd/Aldh9a1/Aldh9a1/Aldh9a1/Aldh9a1/Gcn1l1/Pfkp/Pfkp/Oas3/Stat1/Stat1/Stat1/Stat1/Stat1/Rpl35/Rpl23a/Hspa4/Rpl12/G6pd2/G6pd2/Rpl26/Ecpas/Map2k1/Ppp2r2a/Dnm2/…
GO:0001906	GO:0001906	cell killing	1	1/206	Alb
GO:0002376	GO:0002376	immune system process	62	62/206	Eef2/Sqstm1/Itgb1/Itga4/Itga4/Oas3/Stat1/Stat1/Stat1/Stat1/Stat1/Map2k1/Shmt2/Shmt2/Fcer1g/A2m/Inpp5d/Rps24/Ctps/Cd36/Cd36/Cd36/Hba-a1/Hba-a2/Hsph1/Syncrip/Syncrip/Dock10/Dock10/Lrp1/Usp9x/Krt16/Syncrip/Lrp1/Lyar/Ifitm3/C3/Ddx1/Rpa1/Rpa1/Rpa1/Arhgef2/Thbs1/Thbs1/Aimp1/Smpdl3b/Plcg2/Dhx9/Adam8/Ddx58/Matr3/Spp1/Pik3ap1/Trf/Syk/Cfh/Fgfr2/Hck/Ifitm2/Vps33a/Hba-x/Atg7
GO:0006791	GO:0006791	sulfur utilization	0	0/206
GO:0006794	GO:0006794	phosphorus utilization	0	0/206
GO:0040007	GO:0040007	growth	27	27/206	Iqgap1/Iqgap1/Sqstm1/Itgb1/Itga4/Itga4/Dnm2/Dnm2/Dnm2/Dnm2/Eif4g1/Eif4g1/Eif4g1/Cd36/Cd36/Cd36/Usp9x/Parp1/C3/Cdk1/Psap/Psap/Psap/Thbs1/Thbs1/Fgfr2/Ahsg
GO:0007610	GO:0007610	behavior	18	18/206	Itgb1/Atp1a3/Atp1a3/Atp1a3/Eif4g1/Eif4g1/Eif4g1/Alb/Cd36/Cd36/Cd36/Atp1a3/Parp1/Uba6/Eif4e/Thbs1/Thbs1/Atg7
GO:0008283	GO:0008283	cell proliferation	45	45/206	Srrt/Itgb1/Myh10/Myh10/Myh10/Itga4/Itga4/Stat1/Stat1/Stat1/Stat1/Stat1/Map2k1/Shmt2/Shmt2/Mvp/Mvp/Eif4g1/Eif4g1/Eif4g1/Inpp5d/Ctps/Lrp1/Lrp1/Ifitm3/Mvp/Cdk1/Rpa1/Rpa1/Rpa1/Gnb1/Gfap/Idh2/Arhgef2/Thbs1/Thbs1/Aimp1/Dhx9/Fbln1/Pes1/Trf/Syk/Wdr77/Fgfr2/Hck
GO:0009758	GO:0009758	carbohydrate utilization	0	0/206
GO:0009987	GO:0009987	cellular process	251	251/206	Dync1h1/Ncl/Eef2/Plec/Plec/Plec/Plec/Plec/Plec/Plec/Plec/Sars/Sars/Eef1a1/Hist1h1c/Iqgap1/Tuba4a/Hist1h1e/Rpl10a/Rpl3/Rpl19/Rpl19/Hspa5/Hspa5/Tubb6/Srrt/Asns/Nars/Hist1h1b/Rpl8/Naa15/Iqgap1/Eif3b/Eef1a2/Dars/Sqstm1/Rplp0/Gcn1l1/Gcn1l1/Pa2g4/Rpl10a/Itgb1/Hist1h1t/Hist1h1t/Hnrnpa1/Igsf8/Myh10/Myh10/Myh10/Tars/Hnrnpa2b1/Ftl1/Esd/Igsf8/Aldh9a1/Aldh9a1/Aldh9a1/Aldh9a1/Mfge8/Mfge8/Itga4/Itga4/Gcn1l1/Pf…
GO:0015976	GO:0015976	carbon utilization	0	0/206
GO:0019740	GO:0019740	nitrogen utilization	0	0/206
GO:0022414	GO:0022414	reproductive process	23	23/206	Itgb1/Hist1h1t/Hist1h1t/Mfge8/Mfge8/Itga4/Itga4/Map2k1/A2m/Rad50/Rpa1/Rpa1/Rpa1/Psap/Psap/Psap/Eif4g3/Eif4g3/Pabpc1l/Wdr77/Fgfr2/Mug1/Ahsg
GO:0022610	GO:0022610	biological adhesion	28	28/206	Iqgap1/Iqgap1/Itgb1/Myh10/Myh10/Myh10/Mfge8/Mfge8/Itga4/Itga4/Emilin2/Emilin2/Map2k1/Dnm2/Dnm2/Dnm2/Dnm2/Cd36/Cd36/Cd36/Hsph1/Thbs1/Thbs1/Aimp1/Adam8/Fbln1/Spp1/Syk
GO:0023052	GO:0023052	signaling	74	74/206	Iqgap1/Hspa5/Hspa5/Iqgap1/Sqstm1/Itgb1/Itga4/Itga4/Stat1/Stat1/Stat1/Stat1/Stat1/Rpl26/Map2k1/Hyou1/Dnm2/Dnm2/Dnm2/Dnm2/Atp1a3/Atp1a3/Atp1a3/Fcer1g/Mvp/Mvp/Inpp5d/Cd36/Cd36/Cd36/Atp1a3/Hsph1/Dock10/Dock10/Lrp1/Usp9x/Parp1/Gnb2/Lrp1/Ifitm3/Mvp/Ccdc22/C3/Gna13/Gna13/Gna13/Capzb/Ddx1/Gnb1/Gfap/Eif4e/Arhgef2/Psap/Psap/Psap/Thbs1/Thbs1/Aimp1/Smpdl3b/Plcg2/Adam8/Fbln1/Ddx58/Spp1/Pik3ap1/Trf/Syk/Mak/Fgf…
GO:0032501	GO:0032501	multicellular organismal process	114	114/206	Dync1h1/Ncl/Eef2/Sars/Sars/Eef1a1/Iqgap1/Hspa5/Hspa5/Srrt/Hist1h1b/Naa15/Iqgap1/Itgb1/Hist1h1t/Hist1h1t/Myh10/Myh10/Myh10/Mfge8/Mfge8/Itga4/Itga4/Stat1/Stat1/Stat1/Stat1/Stat1/Myh11/Map2k1/Dnm2/Dnm2/Dnm2/Dnm2/Atp1a3/Atp1a3/Atp1a3/Fcer1g/A2m/Eif4g1/Eif4g1/Eif4g1/Alb/Inpp5d/Cd36/Cd36/Cd36/Krt84/Hba-a1/Hba-a2/Atp1a3/Dock10/Dock10/Lrp1/Usp9x/Krt16/Parp1/Krt71/Lrp1/Uba6/Lyar/Des/Prps1/C3/Gna13/Gna13/G…
GO:0032502	GO:0032502	developmental process	108	108/206	Ncl/Eef2/Sars/Sars/Eef1a1/Iqgap1/Hspa5/Hspa5/Srrt/Hist1h1b/Naa15/Iqgap1/Sqstm1/Pa2g4/Itgb1/Hist1h1t/Hist1h1t/Myh10/Myh10/Myh10/Mfge8/Mfge8/Itga4/Itga4/Stat1/Stat1/Stat1/Stat1/Stat1/Myh11/Map2k1/Dnm2/Dnm2/Dnm2/Dnm2/Fcer1g/A2m/Eif4g1/Eif4g1/Eif4g1/Inpp5d/Cd36/Cd36/Cd36/Krt84/Hba-a1/Hba-a2/Dock10/Dock10/Vat1/Lrp1/Usp9x/Krt16/Parp1/Eif2s1/Krt71/Lrp1/Uba6/Lyar/Des/Prps1/C3/Gna13/Gna13/Gna13/Capzb/Cdk1…
GO:0040011	GO:0040011	locomotion	38	38/206	Iqgap1/Hspa5/Hspa5/Iqgap1/Itgb1/Hist1h1t/Hist1h1t/Igsf8/Myh10/Myh10/Myh10/Igsf8/Itga4/Itga4/Map2k1/Fcer1g/Dock10/Dock10/Lrp1/Usp9x/Krt16/Lrp1/Gna13/Gna13/Gna13/Idh2/Chmp4b/Arhgef2/Thbs1/Thbs1/Aimp1/Adam8/Fbln1/Ddx58/Spp1/Trf/Syk/Nckap1
GO:0043473	GO:0043473	pigmentation	2	2/206	Map2k1/Vps33a
GO:0044848	GO:0044848	biological phase	0	0/206
GO:0048511	GO:0048511	rhythmic process	4	4/206	Alb/Mat2a/Mat2a/Dhx9
GO:0048518	GO:0048518	positive regulation of biological process	114	114/206	Dync1h1/Ncl/Eef2/Eef1a1/Hist1h1c/Iqgap1/Hist1h1e/Hspa5/Hspa5/Srrt/Asns/Hist1h1b/Naa15/Iqgap1/Eef1a2/Sqstm1/Gcn1l1/Gcn1l1/Pa2g4/Itgb1/Hist1h1t/Hist1h1t/Myh10/Myh10/Myh10/Hnrnpa2b1/Mfge8/Mfge8/Itga4/Itga4/Gcn1l1/Emilin2/Emilin2/Stat1/Stat1/Stat1/Stat1/Stat1/Hspa4/Ddx19a/Rpl26/Map2k1/Dnm2/Dnm2/Dnm2/Dnm2/Stom/Shmt2/Shmt2/Fcer1g/A2m/Eif4g1/Eif4g1/Eif4g1/Alb/Inpp5d/Cd36/Cd36/Cd36/Arpc1b/Hsph1/Rad50/Syn…
GO:0048519	GO:0048519	negative regulation of biological process	107	107/206	Ncl/Sars/Sars/Eef1a1/Hist1h1c/Iqgap1/Hist1h1e/Hspa5/Hspa5/Srrt/Asns/Hist1h1b/Naa15/Iqgap1/Sqstm1/Pa2g4/Itgb1/Hist1h1t/Hist1h1t/Hnrnpa2b1/Oas3/Stat1/Stat1/Stat1/Stat1/Stat1/Hspa4/Rpl26/Map2k1/Hyou1/Dnm2/Dnm2/Dnm2/Dnm2/Fcer1g/Itih3/A2m/Mvp/Mvp/Eif4g1/Eif4g1/Eif4g1/Alb/Inpp5d/Cd36/Cd36/Cd36/Csde1/Csde1/Hsph1/Rad50/Syncrip/Syncrip/Vat1/Lrp1/Upf1/Krt16/Syncrip/Parp1/Eif2s1/Lrp1/Abce1/Abce1/Lyar/Itih2/…
GO:0050789	GO:0050789	regulation of biological process	164	164/206	Dync1h1/Ncl/Eef2/Sars/Sars/Eef1a1/Hist1h1c/Iqgap1/Hist1h1e/Hspa5/Hspa5/Srrt/Asns/Hist1h1b/Naa15/Iqgap1/Eif3b/Eef1a2/Sqstm1/Gcn1l1/Gcn1l1/Pa2g4/Itgb1/Hist1h1t/Hist1h1t/Igsf8/Myh10/Myh10/Myh10/Hnrnpa2b1/Igsf8/Mfge8/Mfge8/Itga4/Itga4/Gcn1l1/Emilin2/Emilin2/Oas3/Stat1/Stat1/Stat1/Stat1/Stat1/Hspa4/Ddx19a/Rpl26/Map2k1/Hyou1/Dnm2/Dnm2/Dnm2/Dnm2/Atp1a3/Atp1a3/Atp1a3/Stom/Shmt2/Shmt2/Fcer1g/Itih3/A2m/Mvp…
GO:0050896	GO:0050896	response to stimulus	140	140/206	Ncl/Plec/Plec/Plec/Plec/Plec/Plec/Plec/Plec/Eef1a1/Iqgap1/Rpl3/Hspa5/Hspa5/Asns/Iqgap1/Sqstm1/Rplp0/Gcn1l1/Gcn1l1/Itgb1/Myh10/Myh10/Myh10/Esd/Itga4/Itga4/Gcn1l1/Pfkp/Pfkp/Oas3/Stat1/Stat1/Stat1/Stat1/Stat1/Hspa4/Rpl26/Ecpas/Map2k1/Hyou1/Ppp2r2a/Dnm2/Dnm2/Dnm2/Dnm2/Atp1a3/Atp1a3/Atp1a3/Slc2a1/Shmt2/Shmt2/Fcer1g/Cpn1/A2m/Mvp/Mvp/Eif4g1/Eif4g1/Eif4g1/Alb/Sec31a/Inpp5d/Cd36/Cd36/Cd36/Hba-a1/Hba-a2/At…
GO:0051179	GO:0051179	localization	109	109/206	Dync1h1/Ncl/Iqgap1/Hspa5/Hspa5/Hist1h1b/Iqgap1/Sqstm1/Pa2g4/Itgb1/Hist1h1t/Hist1h1t/Hnrnpa1/Igsf8/Myh10/Myh10/Myh10/Hnrnpa2b1/Ftl1/Igsf8/Mfge8/Mfge8/Itga4/Itga4/Hspa4/Ddx19a/Map2k1/Hyou1/Dnm2/Dnm2/Dnm2/Dnm2/1700009N14Rik/Atp1a3/Atp1a3/Atp1a3/Slc2a1/Stom/Fcer1g/Alb/Sec31a/Cd36/Cd36/Cd36/Atp1a3/Hsph1/Dock10/Dock10/Lrp1/Usp9x/Krt16/Parp1/Lrp1/Abce1/Abce1/Lyar/Ifitm3/Ccdc22/C3/Nol6/Dnajc13/Gna13/Gna1…
GO:0051704	GO:0051704	multi-organism process	45	45/206	Ncl/Eif3b/Sqstm1/Itgb1/Hist1h1t/Hist1h1t/Mfge8/Mfge8/Oas3/Stat1/Stat1/Stat1/Stat1/Stat1/Stom/Fcer1g/A2m/Alb/Cd36/Cd36/Cd36/Hba-a1/Hba-a2/Rad50/Upf1/Ifitm3/Tardbp/C3/Ddx1/Chmp4b/Plcg2/Dhx9/Fbln1/Ddx58/Eif4g3/Eif4g3/Pabpc1l/Trf/Syk/Hck/Mug1/Ifitm2/Lyz1/Lyz2/Atg7
GO:0065007	GO:0065007	biological regulation	175	175/206	Dync1h1/Ncl/Eef2/Sars/Sars/Eef1a1/Hist1h1c/Iqgap1/Hist1h1e/Hspa5/Hspa5/Srrt/Asns/Hist1h1b/Naa15/Iqgap1/Eif3b/Eef1a2/Sqstm1/Gcn1l1/Gcn1l1/Pa2g4/Itgb1/Hist1h1t/Hist1h1t/Igsf8/Myh10/Myh10/Myh10/Hnrnpa2b1/Ftl1/Igsf8/Aldh9a1/Aldh9a1/Aldh9a1/Aldh9a1/Mfge8/Mfge8/Itga4/Itga4/Gcn1l1/Emilin2/Emilin2/Oas3/Stat1/Stat1/Stat1/Stat1/Stat1/Hspa4/Ddx19a/Rpl26/Map2k1/Hyou1/Dnm2/Dnm2/Dnm2/Dnm2/Atp1a3/Atp1a3/Atp1a3/…
GO:0071840	GO:0071840	cellular component organization or biogenesis	151	151/206	Dync1h1/Ncl/Plec/Plec/Plec/Plec/Plec/Plec/Plec/Plec/Eef1a1/Hist1h1c/Iqgap1/Tuba4a/Hist1h1e/Rpl10a/Rpl3/Hspa5/Hspa5/Tubb6/Hist1h1b/Iqgap1/Sqstm1/Rplp0/Pa2g4/Rpl10a/Itgb1/Hist1h1t/Hist1h1t/Myh10/Myh10/Myh10/Hnrnpa2b1/Mfge8/Mfge8/Itga4/Itga4/Pfkp/Pfkp/Stat1/Stat1/Stat1/Stat1/Stat1/Rpl35/Myh11/Rpl23a/Hspa4/Rpl3l/Rpl3l/Rpl12/Rpl26/Ecpas/Map2k1/Dnm2/Dnm2/Dnm2/Dnm2/Atp1a3/Atp1a3/Atp1a3/Slc2a1/Stom/Shmt2…
GO:0098743	GO:0098743	cell aggregation	0	0/206
GO:0098754	GO:0098754	detoxification	4	4/206	Esd/Cd36/Cd36/Cd36

## Sheet: HkMtb v UI cell localisation GO
Table S3h. Cell localisation Gene ontology (GO) term enrichment analysis of heat killed H37Rv (Hk-Mtb) versus Uninfected (UI) exosome proteins.
	ID	Description	Count	GeneRatio	geneID
GO:0016020	GO:0016020	membrane	93	93/206	Eef2/Plec/Plec/Plec/Plec/Plec/Plec/Plec/Plec/Eef1a1/Iqgap1/Hspa5/Hspa5/Iqgap1/Rplp0/Itgb1/Igsf8/Myh10/Myh10/Myh10/Igsf8/Mfge8/Mfge8/Itga4/Itga4/Oas3/Ddx19a/Map2k1/Dnm2/Dnm2/Dnm2/Dnm2/Atp1a3/Atp1a3/Atp1a3/Slc2a1/Stom/Shmt2/Shmt2/Fcer1g/Sec31a/Inpp5d/Cd36/Cd36/Cd36/Csde1/Csde1/Atp1a3/Vat1/Lrp1/Gnb2/Lrp1/Ifitm3/Des/Dnajc13/Ddx46/Gna13/Gna13/Gna13/Capzb/Acbd3/Tomm34/Gnb1/Gfap/Idh2/Slc16a3/Chmp4b/Arhg…
GO:0005576	GO:0005576	extracellular region	42	42/206	Itgb1/Hnrnpa2b1/Mfge8/Mfge8/Itga4/Itga4/Emilin2/Emilin2/Hspa4/Itih3/Cpn1/A2m/Alb/Hba-a1/Hba-a2/Hsph1/Vwa5a/Itih2/Itih2/C3/Anxa11/Psap/Psap/Psap/Thbs1/Thbs1/Ehd2/Hbb-bs/Hbb-bt/Aimp1/Tbc1d15/Tbc1d15/Smpdl3b/Fbln1/Spp1/Trf/Cfh/Fgfr2/Mug1/Ahsg/Lyz1/Lyz2
GO:0005623	GO:0005623	cell	261	261/206	Dync1h1/Ncl/Eef2/Plec/Plec/Plec/Plec/Plec/Plec/Plec/Plec/Sars/Sars/Eef1a1/Hist1h1c/Iqgap1/Tuba4a/Hist1h1e/Rpl10a/Rpl3/Rpl19/Rpl19/Hspa5/Hspa5/Tubb6/Srrt/Asns/Nars/Hist1h1b/Rpl8/Naa15/Iqgap1/Eif3b/Eef1a2/Dars/Serbp1/Serbp1/Sqstm1/Rplp0/Serbp1/Gcn1l1/Gcn1l1/Pa2g4/Rpl10a/Itgb1/Hist1h1t/Hist1h1t/Hnrnpa1/Igsf8/Myh10/Myh10/Myh10/Tars/Hnrnpa2b1/Ftl1/Esd/Igsf8/Aldh9a1/Aldh9a1/Aldh9a1/Aldh9a1/Mfge8/Mfge8/…
GO:0009295	GO:0009295	nucleoid	3	3/206	Shmt2/Shmt2/Dhx30
GO:0019012	GO:0019012	virion	0	0/206
GO:0030054	GO:0030054	cell junction	24	24/206	Plec/Plec/Plec/Plec/Plec/Plec/Plec/Plec/Iqgap1/Iqgap1/Itgb1/Itga4/Itga4/Map2k1/Dnm2/Dnm2/Dnm2/Dnm2/Slc2a1/Des/Capzb/Arhgef2/Ddx58/Hck
GO:0031974	GO:0031974	membrane-enclosed lumen	70	70/206	Ncl/Eef1a1/Hist1h1c/Hist1h1e/Rpl3/Hspa5/Hspa5/Srrt/Hist1h1b/Sqstm1/Pa2g4/Hist1h1t/Hist1h1t/Hnrnpa1/Hnrnpa2b1/Oas3/Stat1/Stat1/Stat1/Stat1/Stat1/Rpl12/Rpl26/Shmt2/Shmt2/Cs/Hsph1/Rad50/Dock10/Dock10/Upf1/Parp1/Aqr/Vwa5a/Rbm39/Rbm39/Rbm39/Lyar/Tardbp/Nol6/Ddx46/Ddx1/Cdk1/Tomm34/Rpa1/Rpa1/Rpa1/Rbm39/Anxa11/Dhx30/Naa10/Tra2b/Nup205/Acot7/Dhx9/Pes1/Matr3/Lig1/Utp4/Wdr26/Ckap5/Xpo1/Rsl24d1/Wdr77/Fgfr2/H…
GO:0032991	GO:0032991	macromolecular complex	162	162/206	Dync1h1/Ncl/Eef2/Hist1h1c/Iqgap1/Hist1h1e/Rpl10a/Rpl3/Rpl19/Rpl19/Hspa5/Hspa5/Srrt/Hist1h1b/Rpl8/Naa15/Iqgap1/Eif3b/Eef1a2/Dars/Sqstm1/Rplp0/Gcn1l1/Gcn1l1/Pa2g4/Rpl10a/Itgb1/Hist1h1t/Hist1h1t/Hnrnpa1/Myh10/Myh10/Myh10/Hnrnpa2b1/Ftl1/Itga4/Itga4/Gcn1l1/Pfkp/Pfkp/Emilin2/Emilin2/Stat1/Stat1/Stat1/Stat1/Stat1/Rpl35/Myh11/Rpl23a/Ddx19a/Rpl12/Rpl26/Ecpas/Hyou1/Ppp2r2a/Dnm2/Dnm2/Dnm2/Dnm2/Atp1a3/Atp1a3…
GO:0043226	GO:0043226	organelle	219	219/206	Dync1h1/Ncl/Eef2/Plec/Plec/Plec/Plec/Plec/Plec/Plec/Plec/Sars/Sars/Eef1a1/Hist1h1c/Iqgap1/Tuba4a/Hist1h1e/Rpl10a/Rpl3/Rpl19/Rpl19/Hspa5/Hspa5/Tubb6/Srrt/Nars/Hist1h1b/Rpl8/Naa15/Iqgap1/Eef1a2/Serbp1/Serbp1/Sqstm1/Rplp0/Serbp1/Pa2g4/Rpl10a/Itgb1/Hist1h1t/Hist1h1t/Hnrnpa1/Myh10/Myh10/Myh10/Tars/Hnrnpa2b1/Ftl1/Esd/Aldh9a1/Aldh9a1/Aldh9a1/Aldh9a1/Itga4/Itga4/Oas3/Stat1/Stat1/Stat1/Stat1/Stat1/Rpl35/M…
GO:0044215	GO:0044215	other organism	0	0/206
GO:0044217	GO:0044217	other organism part	0	0/206
GO:0044421	GO:0044421	extracellular region part	39	39/206	Itgb1/Hnrnpa2b1/Mfge8/Mfge8/Itga4/Itga4/Emilin2/Emilin2/Hspa4/Itih3/Cpn1/A2m/Alb/Hba-a1/Hba-a2/Vwa5a/Itih2/Itih2/C3/Anxa11/Psap/Psap/Psap/Thbs1/Thbs1/Ehd2/Hbb-bs/Hbb-bt/Aimp1/Smpdl3b/Fbln1/Spp1/Trf/Cfh/Fgfr2/Mug1/Ahsg/Lyz1/Lyz2
GO:0044422	GO:0044422	organelle part	150	150/206	Dync1h1/Ncl/Plec/Plec/Plec/Plec/Plec/Plec/Plec/Plec/Eef1a1/Hist1h1c/Iqgap1/Tuba4a/Hist1h1e/Rpl10a/Rpl3/Rpl19/Rpl19/Hspa5/Hspa5/Tubb6/Srrt/Hist1h1b/Rpl8/Iqgap1/Sqstm1/Rplp0/Pa2g4/Rpl10a/Hist1h1t/Hist1h1t/Hnrnpa1/Myh10/Myh10/Myh10/Hnrnpa2b1/Oas3/Stat1/Stat1/Stat1/Stat1/Stat1/Rpl35/Myh11/Rpl23a/Ddx19a/Rpl12/Rpl26/Ecpas/Map2k1/Hyou1/Dnm2/Dnm2/Dnm2/Dnm2/Slc2a1/Shmt2/Shmt2/Krt42/Sec31a/Inpp5d/Rps24/Krt…
GO:0044423	GO:0044423	virion part	0	0/206
GO:0044425	GO:0044425	membrane part	69	69/206	Eef2/Plec/Plec/Plec/Plec/Plec/Plec/Plec/Plec/Eef1a1/Iqgap1/Hspa5/Hspa5/Iqgap1/Itgb1/Igsf8/Myh10/Myh10/Myh10/Igsf8/Mfge8/Mfge8/Itga4/Itga4/Dnm2/Dnm2/Dnm2/Dnm2/Atp1a3/Atp1a3/Atp1a3/Slc2a1/Stom/Fcer1g/Sec31a/Cd36/Cd36/Cd36/Atp1a3/Lrp1/Gnb2/Lrp1/Ifitm3/Gna13/Gna13/Gna13/Gnb1/Gfap/Slc16a3/Chmp4b/Arhgef2/Thbs1/Thbs1/Ehd2/Mfsd1/Smpdl3b/Adam8/Ddx58/Xpo1/Trf/Syk/Fgfr2/Hck/Nckap1/Ifitm2/Vps33a/Treh/Ephx1/E…
GO:0044456	GO:0044456	synapse part	31	31/206	Rpl10a/Rpl8/Rplp0/Rpl10a/Itgb1/Myh10/Myh10/Myh10/Hnrnpa2b1/Rpl12/Rpl26/Map2k1/Dnm2/Dnm2/Dnm2/Dnm2/Atp1a3/Atp1a3/Atp1a3/Eif4g1/Eif4g1/Eif4g1/Atp1a3/Dock10/Dock10/Capzb/Slc16a3/Eif4e/Chmp4b/Arhgef2/Nckap1
GO:0044464	GO:0044464	cell part	261	261/206	Dync1h1/Ncl/Eef2/Plec/Plec/Plec/Plec/Plec/Plec/Plec/Plec/Sars/Sars/Eef1a1/Hist1h1c/Iqgap1/Tuba4a/Hist1h1e/Rpl10a/Rpl3/Rpl19/Rpl19/Hspa5/Hspa5/Tubb6/Srrt/Asns/Nars/Hist1h1b/Rpl8/Naa15/Iqgap1/Eif3b/Eef1a2/Dars/Serbp1/Serbp1/Sqstm1/Rplp0/Serbp1/Gcn1l1/Gcn1l1/Pa2g4/Rpl10a/Itgb1/Hist1h1t/Hist1h1t/Hnrnpa1/Igsf8/Myh10/Myh10/Myh10/Tars/Hnrnpa2b1/Ftl1/Esd/Igsf8/Aldh9a1/Aldh9a1/Aldh9a1/Aldh9a1/Mfge8/Mfge8/…
GO:0045202	GO:0045202	synapse	46	46/206	Eef2/Rpl10a/Rpl3/Rpl19/Rpl19/Rpl8/Eif3b/Eef1a2/Dars/Rplp0/Rpl10a/Itgb1/Igsf8/Myh10/Myh10/Myh10/Hnrnpa2b1/Igsf8/Rpl12/Rpl26/Map2k1/Ppp2r2a/Dnm2/Dnm2/Dnm2/Dnm2/Atp1a3/Atp1a3/Atp1a3/Eif4g1/Eif4g1/Eif4g1/Atp1a3/Dock10/Dock10/Dars/Eif2s1/Des/Capzb/Slc16a3/Eif4e/Chmp4b/Arhgef2/Pls3/Fgfr2/Nckap1
GO:0055044	GO:0055044	symplast	0	0/206
GO:0097423	GO:0097423	mitochondrion-associated adherens complex	0	0/206
GO:0099080	GO:0099080	supramolecular complex	41	41/206	Dync1h1/Plec/Plec/Plec/Plec/Plec/Plec/Plec/Plec/Iqgap1/Tuba4a/Tubb6/Iqgap1/Myh11/Map2k1/Dnm2/Dnm2/Dnm2/Dnm2/Slc2a1/Krt42/Inpp5d/Krt84/Hsph1/Krt16/Krt71/Des/Capzb/Cdk1/Gfap/Krt25/Krt27/Arhgef2/Fbln1/Ckap5/Pls3/Abraxas2/Hck/Nckap1/Dync1i1/Dync1i1

## Sheet: Hk-Mtb v UI mol function GO
Table S3i. Molecular function Gene ontology (GO) term enrichment analysis of heat killed H37Rv (Hk-Mtb) versus Uninfected (UI) exosome proteins.
	ID	Description	Count	GeneRatio	geneID
GO:0140110	GO:0140110	transcription regulator activity	17	17/206	Sqstm1/Pa2g4/Stat1/Stat1/Stat1/Stat1/Stat1/Parp1/Rbm39/Rbm39/Rbm39/Tardbp/Ddx1/Rbm39/Dhx9/Wdr77/Mak
GO:0003824	GO:0003824	catalytic activity	114	114/206	Dync1h1/Eef2/Sars/Sars/Eef1a1/Tuba4a/Hspa5/Hspa5/Tubb6/Asns/Nars/Naa15/Eef1a2/Dars/Myh10/Myh10/Myh10/Tars/Esd/Aldh9a1/Aldh9a1/Aldh9a1/Aldh9a1/Pfkp/Pfkp/Oas3/Myh11/Abcf2/Ddx19a/G6pd2/G6pd2/Map2k1/Ppp2r2a/Dnm2/Dnm2/Dnm2/Dnm2/1700009N14Rik/Cars/Cars/Atp1a3/Atp1a3/Atp1a3/Shmt2/Shmt2/Cpn1/Inpp5d/Cars/Ctps/Cs/Hba-a1/Hba-a2/Atp1a3/Rad50/Nans/Vat1/Usp9x/Dars/Upf1/Parp1/Aqr/Gnb2/Gart/Uba6/Psma2/Abce1/Abce…
GO:0038024	GO:0038024	cargo receptor activity	5	5/206	Cd36/Cd36/Cd36/Lrp1/Lrp1
GO:0045735	GO:0045735	nutrient reservoir activity	0	0/206
GO:0005198	GO:0005198	structural molecule activity	50	50/206	Plec/Plec/Plec/Plec/Plec/Plec/Plec/Plec/Iqgap1/Tuba4a/Rpl10a/Rpl3/Rpl19/Rpl19/Tubb6/Rpl8/Iqgap1/Rplp0/Rpl10a/Mfge8/Mfge8/Emilin2/Emilin2/Rpl35/Myh11/Rpl23a/Rpl3l/Rpl3l/Rpl12/Rpl26/Ecpas/Krt42/Sec31a/Rps24/Krt84/Arpc1b/Krt16/Krt71/Vwa5a/Des/Gfap/Krt25/Krt27/Thbs1/Thbs1/Nup205/Fbln1/Pls3/Rsl24d1/Myl6b
GO:0005215	GO:0005215	transporter activity	8	8/206	Atp1a3/Atp1a3/Atp1a3/Slc2a1/Atp1a3/Slc16a3/Xpo1/Trf
GO:0005488	GO:0005488	binding	243	243/206	Dync1h1/Ncl/Eef2/Plec/Plec/Plec/Plec/Plec/Plec/Plec/Plec/Sars/Sars/Eef1a1/Hist1h1c/Iqgap1/Tuba4a/Hist1h1e/Rpl10a/Rpl3/Rpl19/Rpl19/Hspa5/Hspa5/Tubb6/Srrt/Asns/Nars/Hist1h1b/Rpl8/Naa15/Iqgap1/Eif3b/Eef1a2/Dars/Serbp1/Serbp1/Sqstm1/Rplp0/Serbp1/Gcn1l1/Gcn1l1/Pa2g4/Rpl10a/Itgb1/Hist1h1t/Hist1h1t/Hnrnpa1/Igsf8/Myh10/Myh10/Myh10/Tars/Hnrnpa2b1/Ftl1/Esd/Igsf8/Aldh9a1/Aldh9a1/Aldh9a1/Aldh9a1/Mfge8/Mfge8/…
GO:0031386	GO:0031386	protein tag	0	0/206
GO:0090729	GO:0090729	toxin activity	0	0/206
GO:0016209	GO:0016209	antioxidant activity	6	6/206	Hba-a1/Hba-a2/Hbb-bs/Hbb-bt/Hbb-y/Hba-x
GO:0098772	GO:0098772	molecular function regulator	27	27/206	Iqgap1/Iqgap1/Gcn1l1/Gcn1l1/Gcn1l1/Map2k1/Ppp2r2a/Itih3/A2m/Hsph1/Dock10/Dock10/Gnb2/Abce1/Abce1/Itih2/Itih2/C3/Arhgef2/Aimp1/Tbc1d15/Tbc1d15/Fbln1/Ppp2r2d/Spp1/Mug1/Ahsg
GO:0045182	GO:0045182	translation regulator activity	1	1/206	Eif4e
GO:0060089	GO:0060089	molecular transducer activity	7	7/206	Itgb1/Fcer1g/Cd36/Cd36/Cd36/Cdk1/Fgfr2
GO:0104005	GO:0104005	hijacked molecular function	0	0/206
GO:0140104	GO:0140104	molecular carrier activity	6	6/206	Hba-a1/Hbb-bt/Hbb-y/Xpo1/Trf/Hba-x

## Sheet: Mtb v HkMtb Bio process GO
Table S3j. Biological process Gene ontology (GO) term enrichment analysis of live H37Rv (Mtb) versus Heat killed H37Rv (Hk-Mtb) exosome proteins.
	ID	Description	Count	GeneRatio	geneID
GO:0000003	GO:0000003	reproduction	2	2015-02-01	Psap/Eif4g3
GO:0008152	GO:0008152	metabolic process	10	2015-10-01	Mcm2/Serpinc1/Cd36/Cd36/Cd36/Psma6/Gpi1/Psap/Pfn1/Eif4g3
GO:0001906	GO:0001906	cell killing	0	0/15
GO:0002376	GO:0002376	immune system process	4	2015-04-01	Cd36/Cd36/Cd36/Gpi1
GO:0006791	GO:0006791	sulfur utilization	0	0/15
GO:0006794	GO:0006794	phosphorus utilization	0	0/15
GO:0040007	GO:0040007	growth	4	2015-04-01	Cd36/Cd36/Cd36/Psap
GO:0007610	GO:0007610	behavior	3	2015-03-01	Cd36/Cd36/Cd36
GO:0008283	GO:0008283	cell proliferation	0	0/15
GO:0009758	GO:0009758	carbohydrate utilization	0	0/15
GO:0009987	GO:0009987	cellular process	12	2015-12-01	Mcm2/Ftl1/Serpinc1/Cd36/Cd36/Cd36/Psma6/Capzb/Gpi1/Psap/Pfn1/Eif4g3
GO:0015976	GO:0015976	carbon utilization	0	0/15
GO:0019740	GO:0019740	nitrogen utilization	0	0/15
GO:0022414	GO:0022414	reproductive process	2	2015-02-01	Psap/Eif4g3
GO:0022610	GO:0022610	biological adhesion	4	2015-04-01	Cd36/Cd36/Cd36/Lgals3bp
GO:0023052	GO:0023052	signaling	5	2015-05-01	Cd36/Cd36/Cd36/Capzb/Psap
GO:0032501	GO:0032501	multicellular organismal process	11	2015-11-01	Mcm2/Serpinc1/Cd36/Cd36/Cd36/Psma6/Capzb/Gpi1/Psap/Pfn1/Eif4g3
GO:0032502	GO:0032502	developmental process	9	2015-09-01	Mcm2/Cd36/Cd36/Cd36/Psma6/Capzb/Gpi1/Psap/Pfn1
GO:0040011	GO:0040011	locomotion	2	2015-02-01	Gpi1/Pfn1
GO:0043473	GO:0043473	pigmentation	0	0/15
GO:0044848	GO:0044848	biological phase	0	0/15
GO:0048511	GO:0048511	rhythmic process	0	0/15
GO:0048518	GO:0048518	positive regulation of biological process	8	2015-08-01	Cd36/Cd36/Cd36/Psma6/Gpi1/Psap/Pfn1/Eif4g3
GO:0048519	GO:0048519	negative regulation of biological process	9	2015-09-01	Mcm2/Serpinc1/Cd36/Cd36/Cd36/Capzb/Gpi1/Psap/Pfn1
GO:0050789	GO:0050789	regulation of biological process	11	2015-11-01	Mcm2/Serpinc1/Cd36/Cd36/Cd36/Psma6/Capzb/Gpi1/Psap/Pfn1/Eif4g3
GO:0050896	GO:0050896	response to stimulus	8	2015-08-01	Mcm2/Serpinc1/Cd36/Cd36/Cd36/Capzb/Gpi1/Psap
GO:0051179	GO:0051179	localization	9	2015-09-01	Ftl1/Cd36/Cd36/Cd36/Gpi1/Psap/Pfn1/Tbc1d15/Tbc1d15
GO:0051704	GO:0051704	multi-organism process	5	2015-05-01	Cd36/Cd36/Cd36/Pfn1/Eif4g3
GO:0065007	GO:0065007	biological regulation	14	14/15	Mcm2/Ftl1/Serpinc1/Cd36/Cd36/Cd36/Psma6/Capzb/Gpi1/Psap/Pfn1/Tbc1d15/Tbc1d15/Eif4g3
GO:0071840	GO:0071840	cellular component organization or biogenesis	7	2015-07-01	Mcm2/Cd36/Cd36/Cd36/Capzb/Pfn1/Eif4g3
GO:0098743	GO:0098743	cell aggregation	0	0/15
GO:0098754	GO:0098754	detoxification	3	2015-03-01	Cd36/Cd36/Cd36

[truncated: 2 more sheets: Mtb v HkMtb Cell localisatio GO, Mtb v HkMtb Mol function GO]
