# Supplementary material for: Mycobacterium tuberculosis Reactivates HIV-1 via Exosome-Mediated Resetting of Cellular Redox Potential and Bioenergetics
Source: mBio. 2020 Mar 3;11(2):e03293-19. doi: 10.1128/mBio.03293-19 (PMC7064780; doi:10.1128/mBio.03293-19)
Supplement: TABLE S4 [file mBio.03293-19-st004.xlsx]

## Sheet: KEGGEnriched
Table S4. KEGG pathway enrichment analysis of heat killed H37Rv (H) exosomes versus live H37Rv (R) exosomes, heat killed H37Rv (H) exosomes versus Uninfected (U) exosomes, live H37Rv (R) versus Uninfected (U) exosome proteins.
	Cluster	GROUPS	Regulation	ID	Description	GeneRatio	BgRatio	pvalue	p.adjust	qvalue	geneID	Count
1	HR.downregulated	HR	downregulated	mmu03040	Spliceosome	36/404	133/8370	5.1e-18	1.32e-15	1.09e-15	51810/15512/76936/192170/13204/13207/668137/28000/192159/15381/320632/15482/53817/229279/67039/331401/11834/70052/20384/20382/225027/68879/67996/212880/68988/67439/22185/110809/225160/67465/20462/23983/67332/56194/108121/108014	36
2	HR.downregulated	HR	downregulated	mmu01230	Biosynthesis of amino acids	26/404	78/8370	9.29e-16	1.2e-13	9.93e-14	14433/100042025/13806/433182/18655/27053/56421/18648/56012/21351/13808/108037/18663/12974/107272/15926/18641/13807/75456/19139/328099/232087/110639/18563/230163/11676	26
3	HR.downregulated	HR	downregulated	mmu03013	RNA transport	36/404	167/8370	1.3e-14	1.12e-12	9.25e-13	13669/56347/13681/27979/192170/54709/20430/668137/19384/13682/68135/16341/26905/66085/18459/53817/75471/208643/76884/331401/26908/103573/23879/20901/13665/19428/27374/226982/72322/18949/225160/70699/53975/93728/230861/326622	36
4	HR.downregulated	HR	downregulated	mmu01200	Carbon metabolism	29/404	120/8370	2.44e-13	1.58e-11	1.3e-11	14433/100042025/13806/433182/18655/13885/56421/18648/56012/21351/17448/13808/108037/18663/12974/15277/107272/15926/18641/13807/110208/75456/19139/328099/17449/110639/18563/230163/11676	29
5	HR.downregulated	HR	downregulated	mmu04915	Estrogen signaling pathway	26/404	134/8370	8.12e-10	4.21e-08	3.47e-08	15516/15519/15512/16664/22027/16661/15482/16667/68239/16666/14228/70810/16675/20416/16668/18749/18747/14784/16670/70843/16660/53617/75706/406221/16673/16671	26
6	HR.downregulated	HR	downregulated	mmu00010	Glycolysis / Gluconeogenesis	18/404	67/8370	1.47e-09	6.33e-08	5.22e-08	14433/100042025/13806/433182/18655/56752/56421/18648/56012/13808/18663/15277/18641/13807/14447/16832/230163/11676	18
7	HR.downregulated	HR	downregulated	mmu05203	Viral carcinogenesis	33/404	231/8370	1.58e-08	5.85e-07	4.83e-07	69386/97122/319155/319156/319157/319158/319159/319160/319161/320332/326619/326620/100041230/319186/319184/13205/110957/22630/22627/22628/433759/22629/107932/15182/12534/227753/18749/20963/12566/12567/12571/18747/14784	33
8	HR.downregulated	HR	downregulated	mmu05034	Alcoholism	30/404	199/8370	2.1e-08	6.79e-07	5.6e-07	69386/97122/319155/319156/319157/319158/319159/319160/319161/320332/326619/326620/100041230/319186/319184/15267/319192/319176/15270/26914/621893/19045/19047/433759/15182/404634/19046/20416/18747/14784	30
9	HR.downregulated	HR	downregulated	mmu05322	Systemic lupus erythematosus	23/404	143/8370	2.98e-07	8.57e-06	7.07e-06	69386/97122/319155/319156/319157/319158/319159/319160/319161/320332/326619/326620/100041230/319186/319184/15267/319192/319176/15270/26914/621893/404634/67332	23
10	HR.downregulated	HR	downregulated	mmu04530	Tight junction	24/404	167/8370	1.37e-06	3.55e-05	2.93e-05	11465/22146/22142/22145/22144/22147/53857/16412/77579/74117/22323/51792/71978/238463/71960/17904/242894/18538/19053/19052/18749/52432/12567/18747	24
11	HR.downregulated	HR	downregulated	mmu00030	Pentose phosphate pathway	10/404	32/8370	1.52e-06	3.59e-05	2.96e-05	56421/21351/18641/110208/75456/19139/328099/110639/230163/11676	10
12	HR.downregulated	HR	downregulated	mmu00051	Fructose and mannose metabolism	10/404	35/8370	3.8e-06	8.21e-05	6.77e-05	11677/56421/14187/67861/15277/18641/69080/11997/230163/11676	10
13	HR.downregulated	HR	downregulated	mmu03015	mRNA surveillance pathway	16/404	96/8370	1.22e-05	0.000243137	0.000200597	192170/668137/51792/71978/18459/53817/19045/19047/18949/67897/19053/19052/19046/93728/52432/326622	16
14	HR.downregulated	HR	downregulated	mmu00270	Cysteine and methionine metabolism	11/404	50/8370	1.96e-05	0.000363188	0.000299643	11615/269378/17448/20810/232087/13433/16832/229709/74340/14854/17449	11
15	HR.downregulated	HR	downregulated	mmu03010	Ribosome	22/404	175/8370	3.33e-05	0.000574183	0.000473722	27176/27367/27050/20104/105244208/11837/100503670/54217/78294/22186/66211/269261/68193/20088/67427/67186/19942/108167922/19933/19946/67025/19943	22
16	HR.downregulated	HR	downregulated	mmu04810	Regulation of actin cytoskeleton	25/404	217/8370	4.37e-05	0.000707719	0.000583893	11465/29875/16412/77579/20430/76884/19045/11867/71960/19047/76709/16409/19354/14674/105855/227753/19046/18643/14182/14184/14183/14186/50884/18720/544963	25
17	HR.downregulated	HR	downregulated	mmu03050	Proteasome	10/404	46/8370	5.24e-05	0.000798414	0.00065872	19184/19182/66413/19167/19166/23997/103554/56436/59029/57296	10
18	HR.downregulated	HR	downregulated	mmu04666	Fc gamma R-mediated phagocytosis	14/404	87/8370	6.37e-05	0.000917006	0.000756562	22323/13430/16331/94176/11867/76709/19354/227753/234779/18783/20963/17969/15162/18720	14
19	HR.downregulated	HR	downregulated	mmu04110	Cell cycle	17/404	123/8370	7.97e-05	0.00108669	0.000896556	17216/17217/22630/17219/22627/13006/17215/22628/433759/22629/24061/15182/12534/18538/12566/12567/12571	17
20	HR.downregulated	HR	downregulated	mmu04611	Platelet activation	17/404	125/8370	9.78e-05	0.00126707	0.00104538	11465/21894/16412/70549/22323/19045/19047/14674/19046/12229/234779/108101/18749/18783/20963/14360/18747	17
21	HR.downregulated	HR	downregulated	mmu00052	Galactose metabolism	8/404	32/8370	0.000103894	0.00128136	0.00105717	11677/56421/14187/67861/15277/14635/18641/11997	8
22	HR.downregulated	HR	downregulated	mmu04114	Oocyte meiosis	16/404	116/8370	0.000131942	0.00155331	0.00128154	51792/22630/19045/22627/13006/22628/19047/22629/24061/12534/19053/19052/19046/18749/12566/18747	16
23	HR.downregulated	HR	downregulated	mmu04540	Gap junction	13/404	86/8370	0.0002221	0.00250104	0.00206345	22154/227613/22146/22142/22145/22144/22147/53857/238463/12534/18749/18747/14784	13
24	HR.downregulated	HR	downregulated	mmu04145	Phagosome	20/404	181/8370	0.000439732	0.00474544	0.00391516	11465/13424/22154/227613/22146/22142/22145/22144/22147/53857/12721/16412/17113/238463/16409/13427/21825/17969/13426/100226	20
25	HR.downregulated	HR	downregulated	mmu04066	HIF-1 signaling pathway	14/404	105/8370	0.000489691	0.00507319	0.00418557	14433/100042025/13806/433182/18655/20104/105244208/13808/15277/18641/13807/56717/234779/22041	14
26	HR.downregulated	HR	downregulated	mmu03018	RNA degradation	12/404	83/8370	0.000584651	0.00582402	0.00480503	13806/433182/56421/24128/15510/18459/13808/234594/18641/13807/93728/72198	12
27	HR.downregulated	HR	downregulated	mmu05230	Central carbon metabolism in cancer	10/404	64/8370	0.000895777	0.00859283	0.00708939	56421/18648/56012/15277/18641/80879/56717/14182/14184/14183	10
28	HR.downregulated	HR	downregulated	mmu04961	Endocrine and other factor-regulated calcium reabsorption	9/404	55/8370	0.00114537	0.0105947	0.00874099	67300/11928/13430/11771/103967/11772/13429/18749/18747	9
29	HR.downregulated	HR	downregulated	mmu03030	DNA replication	7/404	35/8370	0.00120295	0.0107436	0.00886387	17216/17217/17219/17215/68275/18538/16881	7
30	HR.downregulated	HR	downregulated	mmu05205	Proteoglycans in cancer	20/404	204/8370	0.00196571	0.0169706	0.0140014	11465/192176/29875/20104/105244208/16412/15170/13207/19045/19047/68794/56717/21825/19046/234779/17022/18749/14182/18747/14784	20
31	HR.downregulated	HR	downregulated	mmu05100	Bacterial invasion of epithelial cells	10/404	74/8370	0.00276704	0.0231182	0.0190733	11465/67300/16412/13430/11867/76709/103967/53860/20416/13429	10
32	HR.downregulated	HR	downregulated	mmu03008	Ribosome biogenesis in eukaryotes	13/404	116/8370	0.00379115	0.0306846	0.0253159	14113/19384/67134/55989/24128/75471/103573/237730/19428/217995/230082/72515/21771	13
33	HR.downregulated	HR	downregulated	mmu04962	Vasopressin-regulated water reabsorption	7/404	43/8370	0.00413582	0.0324599	0.0267806	13424/13191/18195/13427/18749/18747/13426	7
34	HR.downregulated	HR	downregulated	mmu05160	Hepatitis C	16/404	160/8370	0.00443136	0.0337566	0.0278504	246727/16341/51792/71978/22630/22627/13665/22628/22629/19053/19052/52432/12566/12567/12571/14784	16
35	HR.downregulated	HR	downregulated	mmu04141	Protein processing in endoplasmic reticulum	16/404	163/8370	0.00530742	0.0392749	0.0324032	15516/15519/14828/15512/81910/56445/22027/12282/15482/69162/15505/14376/13665/18453/14827/63958	16
36	HR.downregulated	HR	downregulated	mmu04144	Endocytosis	23/404	270/8370	0.00565101	0.0406559	0.0335426	67300/15512/13660/22187/16573/15482/13430/20479/11867/76709/11771/12345/103967/12343/11772/259300/13429/69178/99371/14184/14183/14186/18720	23
37	HR.upregulated	HR	upregulated	mmu03010	Ribosome	55/351	175/8370	4.3e-34	1.03e-31	9.15e-32	67891/20091/19988/19989/19896/19921/20102/270106/26961/16785/16898/110954/20116/76846/20103/27207/19899/20085/67115/20084/68052/22121/19944/66480/20115/66489/268449/319195/20068/66475/19941/27370/20088/20044/67097/57294/100043813/26451/75617/20054/20090/20055/19946/68436/619547/67941/20042/76808/20005/65019/100044627/100862455/19951/114641/225215	55
38	HR.upregulated	HR	upregulated	mmu05322	Systemic lupus erythematosus	38/351	143/8370	8.26e-21	9.91e-19	8.78e-19	319189/665596/665622/319164/319165/319166/319167/319170/319171/319172/319191/665433/319168/319162/319173/319169/319163/15077/97114/260423/319148/319149/319150/319151/319154/97908/319152/319153/360198/20823/625328/15078/15081/26914/109711/51788/77605/12266	38
39	HR.upregulated	HR	upregulated	mmu05034	Alcoholism	42/351	199/8370	8.43e-19	6.75e-17	5.98e-17	319189/665596/665622/319164/319165/319166/319167/319170/319171/319172/319191/665433/319168/319162/319173/319169/319163/15077/97114/260423/319148/319149/319150/319151/319154/97908/319152/319153/360198/625328/15078/15081/26395/26914/51788/77605/26417/14693/14696/14688/14695/14784	42
40	HR.upregulated	HR	upregulated	mmu03050	Proteasome	19/351	46/8370	6.16e-15	3.7e-13	3.27e-13	21762/19179/22123/23996/67089/69077/66997/26440/70247/19181/17463/26444/26442/26441/73677/26443/19175/19170/57296	19
41	HR.upregulated	HR	upregulated	mmu04217	Necroptosis	30/351	177/8370	3.92e-11	1.88e-09	1.67e-09	319164/319165/319166/319167/319170/319171/319172/319191/665433/319168/319162/319173/319169/18412/319163/14325/100862446/20846/14319/26914/12334/51788/77605/75608/68953/116733/110078/19309/110095/66371	30
42	HR.upregulated	HR	upregulated	mmu00970	Aminoacyl-tRNA biosynthesis	14/351	66/8370	4.27e-07	1.71e-05	1.51e-05	105148/22321/107045/353172/104458/216443/70223/226414/66590/97541/110960/85305/27267/23874	14
43	HR.upregulated	HR	upregulated	mmu01200	Carbon metabolism	16/351	120/8370	3.76e-05	0.00128978	0.0011427	18746/14381/236539/11674/21881/13885/14380/353204/12359/21991/18770/14751/11428/269951/20425/18563	16
44	HR.upregulated	HR	upregulated	mmu03013	RNA transport	19/351	167/8370	6.82e-05	0.00204528	0.00181205	13627/13628/18458/67543/16211/55944/14359/67204/19704/224045/433702/230721/18949/19386/13684/107829/73192/381404/209354	19
45	HR.upregulated	HR	upregulated	mmu03040	Spliceosome	16/351	133/8370	0.000132053	0.00352142	0.00311985	15481/81898/15382/15387/20637/229279/20624/11834/101943/319322/433702/20222/75062/67465/53607/107686	16
46	HR.upregulated	HR	upregulated	mmu01230	Biosynthesis of amino acids	11/351	78/8370	0.000375916	0.00902199	0.00799317	18746/236539/11674/21881/353204/21991/18770/11428/269951/20425/18563	11
47	HR.upregulated	HR	upregulated	mmu04530	Tight junction	17/351	167/8370	0.000614968	0.0134175	0.0118874	11461/17886/17698/56449/17880/66713/15525/19684/22350/109711/269643/12540/72930/16800/19353/235442/216459	17
48	HR.upregulated	HR	upregulated	mmu05203	Viral carcinogenesis	21/351	231/8370	0.000676558	0.0135312	0.0119881	18746/319189/665596/665622/19179/56463/15387/54401/22631/109711/17096/26417/12266/12540/227753/107932/19353/234729/69116/15451/14784	21
49	HR.upregulated	HR	upregulated	mmu05202	Transcriptional misregulation in cancer	17/351	183/8370	0.00170821	0.0306244	0.0271321	15077/97114/260423/319148/319149/319150/319151/319154/97908/319152/319153/360198/625328/15078/15081/16409/15364	17
50	HR.upregulated	HR	upregulated	mmu00030	Pentose phosphate pathway	6/351	32/8370	0.00187081	0.0306244	0.0271321	14381/11674/21881/14380/353204/14751	6
51	HR.upregulated	HR	upregulated	mmu04961	Endocrine and other factor-regulated calcium reabsorption	8/351	55/8370	0.00191402	0.0306244	0.0271321	98660/232975/27222/11772/53869/16623/13648/71770	8
52	HR.upregulated	HR	upregulated	mmu00500	Starch and sucrose metabolism	6/351	33/8370	0.00220725	0.0331087	0.0293331	14751/216558/110078/19309/110095/58866	6
53	HR.upregulated	HR	upregulated	mmu05134	Legionellosis	8/351	58/8370	0.00270206	0.0381468	0.0337967	15481/269523/13627/67160/13628/16409/12266/76308	8
54	HR.upregulated	HR	upregulated	mmu04666	Fc gamma R-mediated phagocytosis	10/351	87/8370	0.00333794	0.0445059	0.0394307	26395/19264/17096/26417/22324/12540/227753/19353/16332/18753	10
55	HU.downregulated	HU	downregulated	mmu05322	Systemic lupus erythematosus	56/385	143/8370	1.87e-38	4.74e-36	4.22e-36	69386/97122/319155/319156/319157/319158/319159/319160/319161/320332/326619/326620/100041230/319189/319186/319184/665596/665622/319164/319165/319166/319167/319170/319171/319172/319191/665433/319168/319162/319173/319169/15267/319192/319163/319176/15077/97114/260423/319148/319149/319150/319151/319154/97908/319152/319153/360198/625328/15078/15081/15270/26914/621893/12266/404634/67332	56
56	HU.downregulated	HU	downregulated	mmu05034	Alcoholism	59/385	199/8370	1.17e-32	1.49e-30	1.33e-30	69386/97122/319155/319156/319157/319158/319159/319160/319161/320332/326619/326620/100041230/319189/319186/319184/665596/665622/319164/319165/319166/319167/319170/319171/319172/319191/665433/319168/319162/319173/319169/15267/319192/319163/319176/15077/97114/260423/319148/319149/319150/319151/319154/97908/319152/319153/360198/625328/15078/15081/15270/26914/621893/15182/404634/19046/14695/18747/14784	59
57	HU.downregulated	HU	downregulated	mmu04217	Necroptosis	31/385	177/8370	8.19e-11	6.93e-09	6.18e-09	15519/319164/319165/319166/319167/319170/319171/319172/319191/665433/319168/319162/319173/319169/15267/319192/319163/319176/15270/26914/14319/621893/20479/12334/11545/268373/404634/75608/18783/68953/66371	31
58	HU.downregulated	HU	downregulated	mmu03040	Spliceosome	26/385	133/8370	2.4e-10	1.52e-08	1.36e-08	15382/13204/20637/15381/15482/229279/53817/67039/11834/20382/225027/319322/68879/212880/68988/67439/20222/225160/67465/331401/20462/23983/67332/56194/108121/108014	26
59	HU.downregulated	HU	downregulated	mmu05203	Viral carcinogenesis	35/385	231/8370	3.11e-10	1.58e-08	1.41e-08	69386/97122/319155/319156/319157/319158/319159/319160/319161/320332/326619/326620/100041230/319189/319186/319184/665596/665622/22630/54401/22631/22628/22629/12266/15182/12534/227753/19353/234729/15451/20963/12566/12567/18747/14784	35
60	HU.downregulated	HU	downregulated	mmu03050	Proteasome	13/385	46/8370	8.6e-08	3.31e-06	2.95e-06	19182/26440/17463/26444/26441/19167/19166/73677/23997/103554/56436/59029/57296	13
61	HU.downregulated	HU	downregulated	mmu00030	Pentose phosphate pathway	11/385	32/8370	9.12e-08	3.31e-06	2.95e-06	11674/21881/353204/110208/75456/19139/328099/14751/110639/230163/11676	11
62	HU.downregulated	HU	downregulated	mmu04915	Estrogen signaling pathway	21/385	134/8370	6.96e-07	2.21e-05	1.97e-05	15519/16664/16661/15482/16667/68239/16666/70810/16675/16668/18747/14784/18753/16670/70843/16660/53617/75706/406221/16673/16671	21
63	HU.downregulated	HU	downregulated	mmu01230	Biosynthesis of amino acids	15/385	78/8370	2.04e-06	5.38e-05	4.79e-05	11674/21881/18648/353204/56012/107272/75456/19139/328099/232087/269951/110639/18563/230163/11676	15
64	HU.downregulated	HU	downregulated	mmu03013	RNA transport	23/385	167/8370	2.12e-06	5.38e-05	4.79e-05	13681/19384/16211/18459/53817/75471/76884/66085/103573/23879/27374/18949/19386/13684/225160/107829/73192/331401/70699/53975/230861/226982/326622	23
65	HU.downregulated	HU	downregulated	mmu04530	Tight junction	22/385	167/8370	7.4e-06	0.000170837	0.000152217	22146/22142/22145/22144/22147/53857/16412/56449/66713/19684/238463/71960/17904/72930/19053/19052/19353/52432/235442/216459/12567/18747	22
66	HU.downregulated	HU	downregulated	mmu01200	Carbon metabolism	18/385	120/8370	8.26e-06	0.00017491	0.000155846	11674/21881/18648/353204/56012/17448/107272/110208/75456/19139/328099/14751/269951/17449/110639/18563/230163/11676	18
67	HU.downregulated	HU	downregulated	mmu00270	Cysteine and methionine metabolism	11/385	50/8370	1.25e-05	0.000243876	0.000217295	16828/17448/20810/16833/232087/13433/16832/229709/74340/14854/17449	11
68	HU.downregulated	HU	downregulated	mmu04540	Gap junction	13/385	86/8370	0.000137743	0.00249906	0.00222668	22154/227613/22146/22142/22145/22144/22147/67951/53857/238463/12534/18747/14784	13
69	HU.downregulated	HU	downregulated	mmu04145	Phagosome	20/385	181/8370	0.00023457	0.00397206	0.00353913	22154/227613/22146/22142/22145/22144/22147/67951/53857/16412/238463/16409/12266/13427/19353/21825/17969/13426/11973/100226	20
70	HU.downregulated	HU	downregulated	mmu04110	Cell cycle	15/385	123/8370	0.00049388	0.00784035	0.00698581	17220/17216/17217/22630/54401/22631/13006/17215/22628/22629/17218/15182/12534/12566/12567	15
71	HU.downregulated	HU	downregulated	mmu04114	Oocyte meiosis	14/385	116/8370	0.000838153	0.012119	0.0107981	22630/54401/22631/13006/22628/22629/12534/19053/19052/19046/20111/110651/12566/18747	14
72	HU.downregulated	HU	downregulated	mmu00010	Glycolysis / Gluconeogenesis	10/385	67/8370	0.000893104	0.012119	0.0107981	11674/18648/353204/56012/16828/16833/14751/16832/230163/11676	10
73	HU.downregulated	HU	downregulated	mmu03030	DNA replication	7/385	35/8370	0.000906536	0.012119	0.0107981	17220/17216/17217/17215/17218/68275/16881	7
74	HU.downregulated	HU	downregulated	mmu05202	Transcriptional misregulation in cancer	18/385	183/8370	0.00185688	0.0235824	0.0210121	15077/97114/260423/319148/319149/319150/319151/319154/97908/319152/319153/360198/625328/15078/15081/16409/15182/18647	18
75	HU.downregulated	HU	downregulated	mmu04666	Fc gamma R-mediated phagocytosis	11/385	87/8370	0.00203255	0.0245842	0.0219047	22324/19354/227753/19353/234779/18783/20963/17969/15162/18753/18720	11
76	HU.downregulated	HU	downregulated	mmu04664	Fc epsilon RI signaling pathway	9/385	68/8370	0.00372803	0.0430418	0.0383505	22324/19354/19353/12229/234779/18783/20963/14360/14784	9
77	HU.downregulated	HU	downregulated	mmu04151	PI3K-Akt signaling pathway	28/385	358/8370	0.00403475	0.0445576	0.0397012	15519/16412/16401/22630/54401/22631/22628/22629/72930/19053/19052/13684/19353/56717/21825/52432/14695/20750/83490/20963/12566/14182/14184/14183/14186/12567/14784/12539	28
78	HU.upregulated	HU	upregulated	mmu03010	Ribosome	61/386	175/8370	2.51e-38	6.35e-36	5.52e-36	67891/20091/19988/19989/27176/19896/27367/19921/27050/20102/270106/26961/16785/20104/105244208/16898/110954/11837/20116/76846/20103/19899/20085/67115/54217/20084/68052/22121/19944/66480/20115/66489/268449/319195/20068/66475/66211/269261/19941/27370/20088/20044/67097/67427/57294/100043813/26451/75617/20054/20055/19946/67025/19943/67941/20042/76808/20005/65019/100044627/100862455/19951	61
79	HU.upregulated	HU	upregulated	mmu03013	RNA transport	40/386	167/8370	1.5e-18	1.9e-16	1.66e-16	13669/13627/56347/27979/13628/18458/192170/54709/20430/668137/13682/68135/67543/16341/26905/16211/66085/208643/55944/14359/331401/67204/26908/19704/20901/13665/19428/224045/226982/72322/433702/76884/230721/18949/13684/107829/70699/93728/381404/209354	40
80	HU.upregulated	HU	upregulated	mmu01230	Biosynthesis of amino acids	22/386	78/8370	2.93e-12	2.47e-10	2.15e-10	18746/14433/100042025/13806/433182/18655/236539/27053/56421/21351/13808/108037/18663/12974/21991/15926/18641/13807/18770/11428/20425/18563	22
81	HU.upregulated	HU	upregulated	mmu03040	Spliceosome	28/386	133/8370	7.77e-12	4.92e-10	4.27e-10	15481/51810/15512/76936/81898/192170/15382/15387/13207/668137/28000/192159/320632/229279/331401/20624/11834/70052/20384/101943/67996/433702/22185/110809/20222/75062/53607/107686	28
82	HU.upregulated	HU	upregulated	mmu01200	Carbon metabolism	26/386	120/8370	2.24e-11	1.13e-09	9.86e-10	18746/14433/100042025/14381/13806/433182/18655/236539/13885/56421/14380/21351/13808/108037/18663/12974/12359/15277/21991/15926/18641/13807/18770/11428/20425/18563	26
83	HU.upregulated	HU	upregulated	mmu00970	Aminoacyl-tRNA biosynthesis	19/386	66/8370	6.23e-11	2.63e-09	2.28e-09	107508/105148/22321/107045/20226/353172/104458/234734/216443/70223/226414/66590/97541/22375/110960/85305/27267/107271/272396	19
84	HU.upregulated	HU	upregulated	mmu03050	Proteasome	16/386	46/8370	8.57e-11	3.1e-09	2.69e-09	21762/19179/22123/23996/67089/69077/19184/66997/70247/66413/19181/26442/26443/19175/19170/56436	16
85	HU.upregulated	HU	upregulated	mmu00010	Glycolysis / Gluconeogenesis	16/386	67/8370	3.98e-08	1.26e-06	1.09e-06	18746/14433/100042025/13806/433182/18655/56752/56421/13808/18663/15277/21991/18641/13807/18770/14447	16
86	HU.upregulated	HU	upregulated	mmu05230	Central carbon metabolism in cancer	13/386	64/8370	5.37e-06	0.000150844	0.000131169	18746/14381/56421/14380/26395/20525/20514/15277/18641/26417/14183/14182/14184	13
87	HU.upregulated	HU	upregulated	mmu04066	HIF-1 signaling pathway	16/386	105/8370	2.22e-05	0.000560801	0.000487653	14433/100042025/13806/433182/18655/20104/105244208/26395/13808/20525/15277/18641/26417/13807/13684/71745	16
88	HU.upregulated	HU	upregulated	mmu03015	mRNA surveillance pathway	15/386	96/8370	2.95e-05	0.000678336	0.000589857	18458/192170/668137/67543/51792/71978/19045/19704/19047/433702/269643/230721/18949/93728/381404	15
89	HU.upregulated	HU	upregulated	mmu04810	Regulation of actin cytoskeleton	24/386	217/8370	5.82e-05	0.00122715	0.00106708	11465/11461/17886/17698/29875/77579/20430/19684/26395/22350/19045/109711/11867/26417/19047/76709/12540/76884/14674/105855/14183/14182/14184/50884	24
90	HU.upregulated	HU	upregulated	mmu04530	Tight junction	20/386	167/8370	7.99e-05	0.00155584	0.00135291	11465/11461/17886/17698/77579/74117/17880/22323/51792/15525/71978/19684/22350/109711/269643/12540/242894/18538/16800/18749	20
91	HU.upregulated	HU	upregulated	mmu03018	RNA degradation	13/386	83/8370	9.74e-05	0.00176015	0.00153057	13806/433182/18458/67543/56421/13808/15526/234594/18641/13807/230721/93728/381404	13
92	HU.upregulated	HU	upregulated	mmu00670	One carbon pool by folate	6/386	19/8370	0.000150407	0.00253686	0.00220596	108156/108147/108037/14450/20425/270685	6
93	HU.upregulated	HU	upregulated	mmu04961	Endocrine and other factor-regulated calcium reabsorption	10/386	55/8370	0.000175914	0.00278165	0.00241882	67300/98660/13430/232975/27222/11772/13429/18749/53869/71770	10
94	HU.upregulated	HU	upregulated	mmu04666	Fc gamma R-mediated phagocytosis	12/386	87/8370	0.000601673	0.00895431	0.00778635	22323/26395/13430/19264/16331/94176/11867/17096/26417/76709/12540/16332	12
95	HU.upregulated	HU	upregulated	mmu04910	Insulin signaling pathway	16/386	140/8370	0.000691042	0.00971298	0.00844607	14104/20104/105244208/26395/19045/15277/26417/19047/18770/13684/20416/18749/16332/110078/19309/110095	16
96	HU.upregulated	HU	upregulated	mmu00051	Fructose and mannose metabolism	7/386	35/8370	0.000920521	0.0122575	0.0106587	11677/56421/14187/15277/21991/18641/69080	7
97	HU.upregulated	HU	upregulated	mmu05100	Bacterial invasion of epithelial cells	10/386	74/8370	0.00198195	0.0250716	0.0218014	11465/11461/67300/13430/11867/76709/12540/53860/20416/13429	10
98	HU.upregulated	HU	upregulated	mmu05132	Salmonella infection	10/386	78/8370	0.00294852	0.0347496	0.030217	11465/11461/13424/192176/11867/26417/235661/76709/12540/320795	10
99	HU.upregulated	HU	upregulated	mmu00052	Galactose metabolism	6/386	32/8370	0.0030217	0.0347496	0.030217	11677/56421/14187/15277/18641/216558	6
100	HU.upregulated	HU	upregulated	mmu04962	Vasopressin-regulated water reabsorption	7/386	43/8370	0.00321241	0.0353365	0.0307274	13424/13191/18195/235661/18749/19326/53869	7
101	HU.upregulated	HU	upregulated	mmu05169	Epstein-Barr virus infection	20/386	230/8370	0.00466954	0.0492248	0.0428042	21762/19179/22123/22352/23996/67089/69077/19184/66997/70247/66413/19181/246727/20846/17096/433759/14827/56436/12571/68652	20
102	RU.downregulated	RU	downregulated	mmu05322	Systemic lupus erythematosus	54/383	143/8370	3.18e-36	7.98e-34	7.2e-34	69386/97122/319155/319156/319157/319158/319159/319160/319161/320332/326619/326620/100041230/319189/319186/319184/665596/665622/319164/319165/319166/319167/319170/319171/319172/319191/665433/319168/319162/319173/319169/15267/319192/319163/319176/15077/97114/260423/319148/319149/319150/319151/319154/97908/319152/319153/360198/625328/15078/15081/26914/12266/404634/67332	54
103	RU.downregulated	RU	downregulated	mmu05034	Alcoholism	57/383	199/8370	8.69e-31	1.09e-28	9.84e-29	69386/97122/319155/319156/319157/319158/319159/319160/319161/320332/326619/326620/100041230/319189/319186/319184/665596/665622/319164/319165/319166/319167/319170/319171/319172/319191/665433/319168/319162/319173/319169/15267/319192/319163/319176/15077/97114/260423/319148/319149/319150/319151/319154/97908/319152/319153/360198/625328/15078/15081/26914/26417/15182/404634/19046/14695/14784	57
104	RU.downregulated	RU	downregulated	mmu03040	Spliceosome	27/383	133/8370	3.8e-11	3.18e-09	2.87e-09	81898/15382/20637/15381/15482/229279/53817/67039/11834/20382/225027/319322/68879/433702/212880/68988/67439/20222/75062/225160/67465/20462/23983/67332/56194/108121/108014	27
105	RU.downregulated	RU	downregulated	mmu04217	Necroptosis	31/383	177/8370	7.17e-11	4.5e-09	4.06e-09	319164/319165/319166/319167/319170/319171/319172/319191/665433/319168/319162/319173/319169/15267/319192/319163/319176/26914/14319/20479/12334/11545/404634/75608/18783/68953/116733/110078/19309/110095/66371	31
106	RU.downregulated	RU	downregulated	mmu05203	Viral carcinogenesis	35/383	231/8370	2.69e-10	1.35e-08	1.22e-08	69386/97122/319155/319156/319157/319158/319159/319160/319161/320332/326619/326620/100041230/319189/319186/319184/665596/665622/22630/54401/22631/26417/22628/22629/12266/15182/12534/227753/19353/234729/15451/20963/12566/12567/14784	35
107	RU.downregulated	RU	downregulated	mmu03050	Proteasome	15/383	46/8370	8.59e-10	3.59e-08	3.24e-08	69077/19182/26440/17463/26444/26441/19167/19166/73677/26443/19175/103554/19170/59029/57296	15
108	RU.downregulated	RU	downregulated	mmu03013	RNA transport	26/383	167/8370	3.31e-08	1.19e-06	1.07e-06	18458/19384/67543/16211/53817/75471/14359/76884/67204/103573/23879/27374/433702/230721/18949/19386/13684/225160/107829/73192/70699/53975/230861/209354/226982/326622	26
109	RU.downregulated	RU	downregulated	mmu03010	Ribosome	25/383	175/8370	3.39e-07	1.07e-05	9.6e-06	20102/16785/16898/27207/20085/78294/20084/22186/20044/67186/19942/108167922/26451/75617/20054/20090/20055/19946/68436/619547/67941/20042/76808/114641/225215	25
110	RU.downregulated	RU	downregulated	mmu04915	Estrogen signaling pathway	20/383	134/8370	2.6e-06	7.25e-05	6.53e-05	16664/16661/15482/16667/68239/16666/26417/70810/16675/16668/14784/18753/16670/70843/16660/53617/75706/406221/16673/16671	20
111	RU.downregulated	RU	downregulated	mmu01230	Biosynthesis of amino acids	13/383	78/8370	4.62e-05	0.00115894	0.00104497	11674/21881/18648/353204/56012/21991/75456/19139/328099/232087/11428/269951/18563	13
112	RU.downregulated	RU	downregulated	mmu04540	Gap junction	13/383	86/8370	0.000130745	0.00298337	0.00268997	22154/227613/22146/22142/22145/22144/22147/67951/53857/238463/26417/12534/14784	13
113	RU.downregulated	RU	downregulated	mmu04530	Tight junction	19/383	167/8370	0.000214502	0.00422683	0.00381115	22146/22142/22145/22144/22147/53857/16412/56449/66713/19684/238463/71960/17904/72930/19353/52432/235442/216459/12567	19
114	RU.downregulated	RU	downregulated	mmu04145	Phagosome	20/383	181/8370	0.000218919	0.00422683	0.00381115	22154/227613/22146/22142/22145/22144/22147/67951/53857/16412/12491/238463/16409/12266/13427/19353/21825/17969/13426/11973	20
115	RU.downregulated	RU	downregulated	mmu00030	Pentose phosphate pathway	7/383	32/8370	0.000495343	0.00888079	0.00800742	11674/21881/353204/75456/19139/328099/14751	7
116	RU.downregulated	RU	downregulated	mmu04666	Fc gamma R-mediated phagocytosis	12/383	87/8370	0.000561218	0.00939105	0.0084675	26417/22324/19354/227753/19353/234779/18783/20963/17969/15162/18753/18720	12
117	RU.downregulated	RU	downregulated	mmu01200	Carbon metabolism	14/383	120/8370	0.00111596	0.0175066	0.0157849	11674/21881/18648/353204/56012/12359/21991/75456/19139/328099/14751/11428/269951/18563	14
118	RU.downregulated	RU	downregulated	mmu04144	Endocytosis	24/383	270/8370	0.00135682	0.020033	0.0180629	18571/22187/98878/15482/20479/69710/12345/103967/75608/11772/22088/19326/53869/68953/116733/71955/69178/99371/14184/14183/14186/20405/18720/66371	24
119	RU.downregulated	RU	downregulated	mmu05202	Transcriptional misregulation in cancer	18/383	183/8370	0.00175285	0.0234041	0.0211025	15077/97114/260423/319148/319149/319150/319151/319154/97908/319152/319153/360198/625328/15078/15081/16409/15182/18647	18
120	RU.downregulated	RU	downregulated	mmu00270	Cysteine and methionine metabolism	8/383	50/8370	0.00177162	0.0234041	0.0211025	16828/16833/232087/13433/16832/229709/74340/14854	8
121	RU.downregulated	RU	downregulated	mmu05230	Central carbon metabolism in cancer	9/383	64/8370	0.00236322	0.0296584	0.0267417	18648/56012/16828/26417/80879/56717/14182/14184/14183	9
122	RU.downregulated	RU	downregulated	mmu00010	Glycolysis / Gluconeogenesis	9/383	67/8370	0.00325275	0.038878	0.0350546	11674/18648/353204/56012/16828/21991/16833/14751/16832	9
123	RU.downregulated	RU	downregulated	mmu00500	Starch and sucrose metabolism	6/383	33/8370	0.00341765	0.0389923	0.0351576	14751/216558/110078/19309/110095/58866	6
124	RU.downregulated	RU	downregulated	mmu04110	Cell cycle	13/383	123/8370	0.00400372	0.0436927	0.0393958	17220/22630/54401/22631/17215/22628/55948/22629/17218/15182/12534/12566/12567	13
125	RU.downregulated	RU	downregulated	mmu03015	mRNA surveillance pathway	11/383	96/8370	0.00425802	0.0445317	0.0401523	18458/67543/53817/433702/230721/18949/72930/67897/19046/52432/326622	11
126	RU.downregulated	RU	downregulated	mmu04810	Regulation of actin cytoskeleton	19/383	217/8370	0.00492141	0.049411	0.0445517	16412/16401/19684/76884/26417/71960/22324/16409/19354/227753/19353/19046/14182/14184/14183/14186/50884/18720/544963	19
127	RU.upregulated	RU	upregulated	mmu03010	Ribosome	52/389	175/8370	1.24e-28	3.12e-26	2.51e-26	67891/20091/19988/19989/27176/19896/27367/19921/27050/270106/26961/20104/105244208/110954/11837/20116/100503670/76846/20103/19899/67115/54217/68052/22121/19944/66480/20115/66489/268449/319195/20068/66475/66211/269261/19941/27370/20088/68193/67097/67427/57294/100043813/19933/20055/19946/67025/19943/20005/65019/100044627/100862455/19951	52
128	RU.upregulated	RU	upregulated	mmu01200	Carbon metabolism	30/389	120/8370	1.27e-14	1.6e-12	1.28e-12	18746/14433/100042025/14381/13806/433182/18655/236539/13885/56421/14380/21351/17448/13808/108037/18663/12974/15277/107272/15926/18641/13807/110208/18770/20425/17449/110639/18563/230163/11676	30
129	RU.upregulated	RU	upregulated	mmu01230	Biosynthesis of amino acids	24/389	78/8370	4.02e-14	3.38e-12	2.71e-12	18746/14433/100042025/13806/433182/18655/236539/27053/56421/21351/13808/108037/18663/12974/107272/15926/18641/13807/18770/20425/110639/18563/230163/11676	24
130	RU.upregulated	RU	upregulated	mmu03013	RNA transport	34/389	167/8370	1.42e-13	8.92e-12	7.16e-12	13669/13627/56347/13681/27979/13628/192170/54709/20430/668137/13682/68135/16341/26905/66085/18459/208643/55944/331401/26908/19704/20901/13665/19428/224045/226982/72322/76884/18949/13684/107829/70699/93728/381404	34
131	RU.upregulated	RU	upregulated	mmu03040	Spliceosome	28/389	133/8370	9.37e-12	4.72e-10	3.79e-10	15481/51810/15512/76936/192170/15382/15387/13204/13207/668137/28000/192159/320632/229279/331401/20624/11834/70052/20384/101943/67996/22185/110809/20462/56194/108121/53607/107686	28
132	RU.upregulated	RU	upregulated	mmu00970	Aminoacyl-tRNA biosynthesis	19/389	66/8370	7.12e-11	2.99e-09	2.4e-09	107508/105148/22321/107045/20226/353172/104458/234734/216443/70223/226414/66590/97541/22375/110960/85305/27267/107271/272396	19
133	RU.upregulated	RU	upregulated	mmu00010	Glycolysis / Gluconeogenesis	17/389	67/8370	6.18e-09	2.23e-07	1.79e-07	18746/14433/100042025/13806/433182/18655/56752/56421/13808/18663/15277/18641/13807/18770/14447/230163/11676	17
134	RU.upregulated	RU	upregulated	mmu03050	Proteasome	13/389	46/8370	9.71e-08	3.06e-06	2.45e-06	21762/19179/22123/23996/67089/19184/66997/70247/66413/19181/26442/23997/56436	13
135	RU.upregulated	RU	upregulated	mmu04530	Tight junction	23/389	167/8370	2.53e-06	6.82e-05	5.47e-05	11465/11461/17886/17698/77579/74117/17880/22323/51792/15525/71978/22350/109711/17904/269643/12540/242894/18538/19053/19052/16800/18749/18747	23
136	RU.upregulated	RU	upregulated	mmu00051	Fructose and mannose metabolism	10/389	35/8370	2.71e-06	6.82e-05	5.47e-05	11677/56421/14187/67861/15277/18641/69080/11997/230163/11676	10
137	RU.upregulated	RU	upregulated	mmu00030	Pentose phosphate pathway	9/389	32/8370	9.97e-06	0.000228433	0.000183204	14381/56421/14380/21351/18641/110208/110639/230163/11676	9
138	RU.upregulated	RU	upregulated	mmu05230	Central carbon metabolism in cancer	12/389	64/8370	3.13e-05	0.000658112	0.000527809	18746/14381/56421/14380/26395/20525/20514/15277/18641/14184/14183/14182	12
139	RU.upregulated	RU	upregulated	mmu04961	Endocrine and other factor-regulated calcium reabsorption	11/389	55/8370	3.57e-05	0.000692883	0.000555695	67300/98660/13430/232975/27222/11771/11772/13429/18749/71770/18747	11
140	RU.upregulated	RU	upregulated	mmu03015	mRNA surveillance pathway	14/389	96/8370	0.000127484	0.00229471	0.00184037	192170/668137/51792/71978/18459/19045/19704/19047/269643/18949/19053/19052/93728/381404	14
141	RU.upregulated	RU	upregulated	mmu00670	One carbon pool by folate	6/389	19/8370	0.000156958	0.0026369	0.00211481	108156/108147/108037/14450/20425/270685	6
142	RU.upregulated	RU	upregulated	mmu04810	Regulation of actin cytoskeleton	23/389	217/8370	0.000177829	0.0028008	0.00224626	11465/11461/17886/17698/29875/77579/20430/26395/22350/19045/109711/11867/19047/76709/12540/76884/14674/105855/18643/14184/14183/14182/50884	23
143	RU.upregulated	RU	upregulated	mmu04066	HIF-1 signaling pathway	14/389	105/8370	0.000334104	0.0049526	0.00397201	14433/100042025/13806/433182/18655/20104/105244208/26395/13808/20525/15277/18641/13807/13684	14
144	RU.upregulated	RU	upregulated	mmu00052	Galactose metabolism	7/389	32/8370	0.000543943	0.0076152	0.00610743	11677/56421/14187/67861/15277/18641/11997	7
145	RU.upregulated	RU	upregulated	mmu05169	Epstein-Barr virus infection	22/389	230/8370	0.0010071	0.0133573	0.0107126	21762/19179/22123/22352/23996/67089/19184/66997/70247/66413/19181/246727/20846/17096/433759/14827/23997/15182/12229/56436/12571/68652	22
146	RU.upregulated	RU	upregulated	mmu04728	Dopaminergic synapse	15/389	135/8370	0.00145375	0.0180005	0.0144365	16573/51792/71978/19045/16574/16572/14693/19047/14696/269643/14688/19053/19052/18749/18747	15
147	RU.upregulated	RU	upregulated	mmu03018	RNA degradation	11/389	83/8370	0.00150004	0.0180005	0.0144365	13806/433182/56421/18459/13808/15526/234594/18641/13807/93728/381404	11
148	RU.upregulated	RU	upregulated	mmu04611	Platelet activation	14/389	125/8370	0.0019205	0.0219985	0.0176429	11465/11461/21894/70549/22323/14127/19045/17096/19047/14674/12229/18749/14360/18747	14
149	RU.upregulated	RU	upregulated	mmu05100	Bacterial invasion of epithelial cells	10/389	74/8370	0.00209843	0.0229915	0.0184393	11465/11461/67300/13430/11867/76709/12540/53860/20416/13429	10
150	RU.upregulated	RU	upregulated	mmu04666	Fc gamma R-mediated phagocytosis	11/389	87/8370	0.00220471	0.0231495	0.018566	22323/26395/13430/19264/16331/94176/11867/17096/76709/12540/16332	11
151	RU.upregulated	RU	upregulated	mmu04919	Thyroid hormone signaling pathway	13/389	115/8370	0.0025361	0.0255639	0.0205023	11465/11461/56421/20846/98660/26395/232975/20525/27222/433759/15182/18749/18747	13
152	RU.upregulated	RU	upregulated	mmu04114	Oocyte meiosis	13/389	116/8370	0.0027392	0.0264335	0.0211998	51792/26395/19045/22627/13006/19047/24061/19053/19052/110651/20111/18749/18747	13
153	RU.upregulated	RU	upregulated	mmu04721	Synaptic vesicle cycle	10/389	77/8370	0.00283216	0.0264335	0.0211998	67300/11964/13430/18195/11771/11772/13429/11966/108124/71770	10
154	RU.upregulated	RU	upregulated	mmu05132	Salmonella infection	10/389	78/8370	0.00311781	0.0272916	0.021888	11465/11461/13424/192176/11867/235661/76709/12540/320795/18643	10
155	RU.upregulated	RU	upregulated	mmu00020	Citrate cycle (TCA cycle)	6/389	32/8370	0.0031407	0.0272916	0.021888	104112/17448/12974/15926/17449/18563	6
156	RU.upregulated	RU	upregulated	mmu04141	Protein processing in endoplasmic reticulum	16/389	163/8370	0.00368629	0.0309648	0.0248339	15481/15516/15519/14828/15512/15502/81910/56445/22027/12282/69162/14376/13665/18453/14827/63958	16
157	RU.upregulated	RU	upregulated	mmu04910	Insulin signaling pathway	14/389	140/8370	0.00543977	0.04422	0.0354647	14104/20104/105244208/26395/19045/15277/19047/18770/13684/20416/18749/16332/18747/14784	14
